# Supplementary material for: 2-Chloro-1-(4-hy­droxy­phen­yl)ethanone
Source: Acta Crystallogr Sect E Struct Rep Online. 2012 Jul 10;68(Pt 8):o2424. doi: 10.1107/S1600536812030838 (PMC3414342; doi:10.1107/S1600536812030838)
Supplement: Supplementary file 1 [file e-68-o2424-sup1.cif]

##############################################################################
#                                                                            #
# This CIF contains the data in a paper accepted for publication in          #
# Acta Crystallographica Section E. It conforms to the requirements of       #
# Notes for Authors for Acta Crystallographica Section E, and has been       #
# peer reviewed under the auspices of the IUCr Commission on Journals.       #
#                                                                            #
# Full details of the Crystallographic Information File format               #
# are given in the paper "The Crystallographic Information File (CIF):       #
# a New Standard Archive File for Crystallography" by S. R. Hall, F. H.      #
# Allen and I. D. Brown [Acta Cryst. (1991), A47, 655-685].                  #
#                                                                            #
# The current version of the core CIF dictionary is obtainable from          #
# ftp://ftp.iucr.org/pub/cif_core.dic.                                       #
#                                                                            #
# Software is freely available for graphical display of the structure(s)     #
# in this CIF. For information consult the CIF software page                 #
# http://www.iucr.org/resources/cif/software.                                #
#                                                                            #
# This file may be used for bona fide research purposes within the           #
# scientific community so long as proper attribution is given to the journal # 
# article from which it was obtained.                                        #
#                                                                            #
##############################################################################
data_global
_audit_creation_method     'form.cif (version 2.0)'
_journal_data_validation_number     ?
_journal_date_recd_electronic     2012-07-04
_journal_date_accepted     2012-07-06
_journal_name_full     'Acta Crystallographica, Section E'
_journal_year     2012
_journal_volume     68
_journal_issue      8
_journal_page_first     o2424
_journal_page_last     o2424
_journal_paper_category     QO
_journal_paper_doi     10.1107/S1600536812030838
_journal_coeditor_code     SJ5254
_publ_contact_author_name     'Prof. Fun, Hoong-Kun'
_publ_contact_author_address
;
      X-ray Crystallography Unit
      School of Physics
      Universiti Sains Malaysia
      11800 USM, Penang
      MALAYSIA
;
_publ_contact_author_email     'hkfun@usm.my'
_publ_contact_author_fax     '604 6579150'
_publ_contact_author_phone     '604 6533652'
_publ_section_title
;
2-Chloro-1-(4-hydroxyphenyl)ethanone
;
loop_
    _publ_author_name
    _publ_author_footnote
    _publ_author_address
    'Hoong-Kun Fun'
;
      Thomson Reuters ResearcherID: A-3561-2009.
;
;     X-ray Crystallography Unit
      School of Physics
      Universiti Sains Malaysia
      11800 USM, Penang
      Malaysia
;
    'Ching Kheng Quah'
;
      Thomson Reuters ResearcherID: A-5525-2009.
;
;
      X-ray Crystallography Unit
      School of Physics
      Universiti Sains Malaysia
      11800 USM, Penang
      Malaysia
;
    'Divya N. Shetty' ?
;
      Department of Studies in Chemistry
      Mangalore University
      Mangalagangotri 574 199
      India
;
    'B. Narayana' ?
;
      Department of Studies in Chemistry
      Mangalore University
      Mangalagangotri 574 199
      India
;
    'B. K. Sarojini' ?
;
      Department of Chemistry
      P. A. College of Engineering
      Nadupadavu, Mangalore 574 153
      India
;
data_I
_audit_creation_method     SHELXL-97
_chemical_name_systematic
;
2-Chloro-1-(4-hydroxyphenyl)ethanone
;
_chemical_name_common     ?
_chemical_formula_moiety     'C8 H7 Cl O2'
_chemical_formula_sum     'C8 H7 Cl O2'
_chemical_formula_iupac     'C8 H7 Cl O2'
_chemical_formula_weight     170.59
_chemical_melting_point     ?
_symmetry_cell_setting     monoclinic
_symmetry_space_group_name_H-M     'P 21/c'
_symmetry_space_group_name_Hall     '-P 2ybc'
loop_
    _symmetry_equiv_pos_as_xyz
    'x, y, z'
    '-x, y+1/2, -z+1/2'
    '-x, -y, -z'
    'x, -y-1/2, z-1/2'
_cell_length_a     7.4931(5)
_cell_length_b     14.7345(10)
_cell_length_c     13.5681(10)
_cell_angle_alpha     90.00
_cell_angle_beta     95.5600(10)
_cell_angle_gamma     90.00
_cell_volume     1490.97(18)
_cell_formula_units_Z     8
_cell_measurement_reflns_used     9970
_cell_measurement_theta_min     2.73
_cell_measurement_theta_max     30.06
_cell_measurement_temperature     100
_exptl_crystal_description     'block'
_exptl_crystal_colour     'colourless'
_exptl_crystal_size_max     0.509
_exptl_crystal_size_mid     0.226
_exptl_crystal_size_min     0.177
_exptl_crystal_density_diffrn     1.520
_exptl_crystal_density_meas     ?
_exptl_crystal_density_method     'not measured'
_exptl_crystal_F_000     704
_exptl_absorpt_coefficient_mu     0.450
_exptl_absorpt_correction_type     multi-scan
_exptl_absorpt_process_details     '(<i>SADABS</i>; Bruker, 2009)'
_exptl_absorpt_correction_T_min     0.8032
_exptl_absorpt_correction_T_max     0.9245
_exptl_special_details
;
The crystal was placed in the cold stream of an Oxford Cryosystems
Cobra open-flow nitrogen cryostat (Cosier & Glazer, 1986) operating
at 100.0 (1) K.
;
_diffrn_ambient_temperature     100
_diffrn_radiation_type     MoK\a
_diffrn_radiation_wavelength     0.71073
_diffrn_radiation_source     'fine-focus sealed tube'
_diffrn_radiation_monochromator     graphite
_diffrn_measurement_device_type
;
Bruker SMART APEXII DUO CCD area-detector
;
_diffrn_measurement_method     '\f and \w scans'
_diffrn_detector_area_resol_mean     ?
_diffrn_reflns_number     16799
_diffrn_reflns_av_R_equivalents     0.0190
_diffrn_reflns_av_sigmaI/netI     0.0169
_diffrn_reflns_theta_min     2.73
_diffrn_reflns_theta_max     30.06
_diffrn_reflns_theta_full     30.06
_diffrn_measured_fraction_theta_max     0.995
_diffrn_measured_fraction_theta_full     0.995
_diffrn_reflns_limit_h_min     -9
_diffrn_reflns_limit_h_max     10
_diffrn_reflns_limit_k_min     -20
_diffrn_reflns_limit_k_max     20
_diffrn_reflns_limit_l_min     -19
_diffrn_reflns_limit_l_max     17
_diffrn_standards_number     0
_diffrn_standards_interval_count     .
_diffrn_standards_interval_time     .
_diffrn_standards_decay_%     ?
_refine_special_details
;
 Refinement of F^2^ against ALL reflections.  The weighted R-factor wR and
 goodness of fit S are based on F^2^, conventional R-factors R are based
 on F, with F set to zero for negative F^2^. The threshold expression of
 F^2^ > 2sigma(F^2^) is used only for calculating R-factors(gt) etc. and is
 not relevant to the choice of reflections for refinement.  R-factors based
 on F^2^ are statistically about twice as large as those based on F, and R-
 factors based on ALL data will be even larger.
;
_reflns_number_total     4352
_reflns_number_gt     4037
_reflns_threshold_expression     I>2\s(I)
_refine_ls_structure_factor_coef     Fsqd
_refine_ls_matrix_type     full
_refine_ls_R_factor_all     0.0280
_refine_ls_R_factor_gt     0.0259
_refine_ls_wR_factor_gt     0.0716
_refine_ls_wR_factor_ref     0.0734
_refine_ls_goodness_of_fit_ref     1.029
_refine_ls_restrained_S_all     1.029
_refine_ls_number_reflns     4352
_refine_ls_number_parameters     207
_refine_ls_number_restraints     0
_refine_ls_hydrogen_treatment     mixed
_refine_ls_weighting_scheme     calc
_refine_ls_weighting_details
         'calc w=1/[\s^2^(Fo^2^)+(0.0370P)^2^+0.5857P] where P=(Fo^2^+2Fc^2^)/3'
_atom_sites_solution_hydrogens     geom
_atom_sites_solution_primary     direct
_atom_sites_solution_secondary     difmap
_refine_ls_shift/su_max     0.003
_refine_ls_shift/su_mean     0.001
_refine_diff_density_max     0.458
_refine_diff_density_min     -0.230
_refine_ls_extinction_method     none
_refine_ls_extinction_coef     ?
loop_
    _atom_type_symbol
    _atom_type_description
    _atom_type_scat_dispersion_real
    _atom_type_scat_dispersion_imag
    _atom_type_scat_source
    'C' 'C' 0.0033 0.0016
                         'International Tables Vol C Tables 4.2.6.8 and 6.1.1.4'
    'H' 'H' 0.0000 0.0000
                         'International Tables Vol C Tables 4.2.6.8 and 6.1.1.4'
    'O' 'O' 0.0106 0.0060
                         'International Tables Vol C Tables 4.2.6.8 and 6.1.1.4'
    'Cl' 'Cl' 0.1484 0.1585
                         'International Tables Vol C Tables 4.2.6.8 and 6.1.1.4'
_computing_data_collection     'APEX2 (Bruker, 2009)'
_computing_cell_refinement     'SAINT (Bruker, 2009)'
_computing_data_reduction     'SAINT (Bruker, 2009)'
_computing_structure_solution     'SHELXTL (Sheldrick, 2008)'
_computing_structure_refinement     'SHELXTL (Sheldrick, 2008)'
_computing_molecular_graphics     'SHELXTL (Sheldrick, 2008)'
_computing_publication_material
                             'SHELXTL (Sheldrick, 2008) and PLATON (Spek, 2009)'
loop_
    _atom_site_type_symbol
    _atom_site_label
    _atom_site_fract_x
    _atom_site_fract_y
    _atom_site_fract_z
    _atom_site_U_iso_or_equiv
    _atom_site_adp_type
    _atom_site_calc_flag
    _atom_site_refinement_flags
    _atom_site_occupancy
    _atom_site_symmetry_multiplicity
    _atom_site_disorder_assembly
    _atom_site_disorder_group
    Cl Cl1A 1.09654(3) 1.232822(15) 0.175736(18) 0.02002(7) Uani d . 1 1 . .
    O O1A 0.51043(9) 0.80027(5) -0.05945(5) 0.01637(13) Uani d . 1 1 . .
    O O2A 1.01029(10) 1.04907(5) 0.22919(5) 0.01973(14) Uani d . 1 1 . .
    C C1A 0.79616(12) 0.91436(6) 0.13312(7) 0.01573(17) Uani d . 1 1 . .
    H H1AA 0.8461 0.9029 0.1990 0.019 Uiso calc R 1 1 . .
    C C2A 0.69221(12) 0.84846(6) 0.08224(7) 0.01577(17) Uani d . 1 1 . .
    H H2AA 0.6716 0.7920 0.1130 0.019 Uiso calc R 1 1 . .
    C C3A 0.61778(12) 0.86551(6) -0.01468(7) 0.01370(16) Uani d . 1 1 . .
    C C4A 0.65279(12) 0.94739(6) -0.06163(7) 0.01386(16) Uani d . 1 1 . .
    H H4AA 0.6060 0.9580 -0.1282 0.017 Uiso calc R 1 1 . .
    C C5A 0.75661(12) 1.01286(6) -0.00971(7) 0.01353(16) Uani d . 1 1 . .
    H H5AA 0.7794 1.0687 -0.0411 0.016 Uiso calc R 1 1 . .
    C C6A 0.82845(11) 0.99793(6) 0.08835(7) 0.01357(16) Uani d . 1 1 . .
    C C7A 0.93813(12) 1.06615(6) 0.14663(7) 0.01399(16) Uani d . 1 1 . .
    C C8A 0.95428(12) 1.15941(6) 0.10015(7) 0.01518(16) Uani d . 1 1 . .
    H H8AA 0.8336 1.1870 0.0887 0.018 Uiso calc R 1 1 . .
    H H8AB 1.0022 1.1526 0.0351 0.018 Uiso calc R 1 1 . .
    Cl Cl1B 0.32249(4) 0.674926(16) 0.744284(18) 0.02232(7) Uani d . 1 1 . .
    O O1B 0.21395(11) 1.12541(5) 0.38976(6) 0.02120(15) Uani d . 1 1 . .
    O O2B 0.39854(10) 0.86748(5) 0.75803(5) 0.02074(15) Uani d . 1 1 . .
    C C1B 0.20436(12) 0.90119(6) 0.50470(7) 0.01514(16) Uani d . 1 1 . .
    H H1BA 0.1632 0.8413 0.4897 0.018 Uiso calc R 1 1 . .
    C C2B 0.17605(12) 0.96844(6) 0.43372(7) 0.01547(17) Uani d . 1 1 . .
    H H2BA 0.1156 0.9550 0.3706 0.019 Uiso calc R 1 1 . .
    C C3B 0.23734(12) 1.05637(6) 0.45581(7) 0.01522(17) Uani d . 1 1 . .
    C C4B 0.32607(13) 1.07671(6) 0.54895(7) 0.01661(17) Uani d . 1 1 . .
    H H4BA 0.3674 1.1366 0.5636 0.020 Uiso calc R 1 1 . .
    C C5B 0.35289(12) 1.00894(6) 0.61929(7) 0.01579(17) Uani d . 1 1 . .
    H H5BA 0.4126 1.0227 0.6825 0.019 Uiso calc R 1 1 . .
    C C6B 0.29280(12) 0.91996(6) 0.59837(7) 0.01388(16) Uani d . 1 1 . .
    C C7B 0.32576(12) 0.85017(6) 0.67533(7) 0.01461(16) Uani d . 1 1 . .
    C C8B 0.26334(13) 0.75424(6) 0.64795(7) 0.01729(17) Uani d . 1 1 . .
    H H8BA 0.3173 0.7350 0.5876 0.021 Uiso calc R 1 1 . .
    H H8BB 0.1314 0.7543 0.6327 0.021 Uiso calc R 1 1 . .
    H H2O1 0.162(2) 1.1077(11) 0.3380(12) 0.034(4) Uiso d . 1 1 . .
    H H1O1 0.480(2) 0.8153(11) -0.1184(12) 0.032(4) Uiso d . 1 1 . .
loop_
    _atom_site_aniso_label
    _atom_site_aniso_U_11
    _atom_site_aniso_U_22
    _atom_site_aniso_U_33
    _atom_site_aniso_U_12
    _atom_site_aniso_U_13
    _atom_site_aniso_U_23
    Cl1A 0.02376(12) 0.01545(11) 0.02045(12) -0.00383(8) 0.00009(8) -0.00221(8)
    O1A 0.0183(3) 0.0151(3) 0.0150(3) -0.0022(2) -0.0020(2) -0.0001(2)
    O2A 0.0253(3) 0.0182(3) 0.0145(3) -0.0026(3) -0.0043(3) 0.0019(3)
    C1A 0.0188(4) 0.0149(4) 0.0130(4) 0.0001(3) -0.0006(3) 0.0023(3)
    C2A 0.0190(4) 0.0141(4) 0.0140(4) -0.0002(3) 0.0003(3) 0.0025(3)
    C3A 0.0130(3) 0.0136(4) 0.0143(4) 0.0010(3) 0.0008(3) -0.0012(3)
    C4A 0.0146(4) 0.0147(4) 0.0120(4) 0.0017(3) -0.0001(3) 0.0009(3)
    C5A 0.0148(4) 0.0126(4) 0.0131(4) 0.0011(3) 0.0010(3) 0.0013(3)
    C6A 0.0150(4) 0.0129(4) 0.0127(4) 0.0007(3) 0.0008(3) 0.0005(3)
    C7A 0.0152(4) 0.0139(4) 0.0129(4) 0.0010(3) 0.0014(3) 0.0002(3)
    C8A 0.0167(4) 0.0136(4) 0.0149(4) -0.0005(3) -0.0005(3) 0.0007(3)
    Cl1B 0.03273(13) 0.01561(11) 0.01846(12) 0.00168(8) 0.00162(9) 0.00428(8)
    O1B 0.0316(4) 0.0143(3) 0.0161(3) -0.0032(3) -0.0060(3) 0.0030(3)
    O2B 0.0284(4) 0.0187(3) 0.0139(3) -0.0009(3) -0.0047(3) 0.0002(3)
    C1B 0.0186(4) 0.0123(4) 0.0141(4) -0.0009(3) -0.0008(3) -0.0017(3)
    C2B 0.0189(4) 0.0141(4) 0.0127(4) 0.0001(3) -0.0021(3) -0.0012(3)
    C3B 0.0180(4) 0.0131(4) 0.0142(4) 0.0002(3) 0.0001(3) 0.0006(3)
    C4B 0.0203(4) 0.0131(4) 0.0159(4) -0.0025(3) -0.0009(3) -0.0018(3)
    C5B 0.0185(4) 0.0150(4) 0.0132(4) -0.0014(3) -0.0017(3) -0.0020(3)
    C6B 0.0160(4) 0.0129(4) 0.0125(4) 0.0001(3) 0.0002(3) -0.0004(3)
    C7B 0.0164(4) 0.0140(4) 0.0133(4) 0.0003(3) 0.0010(3) -0.0007(3)
    C8B 0.0240(4) 0.0135(4) 0.0139(4) -0.0004(3) -0.0003(3) 0.0013(3)
_geom_special_details
;
 All esds (except the esd in the dihedral angle between two l.s. planes)
 are estimated using the full covariance matrix.  The cell esds are taken
 into account individually in the estimation of esds in distances, angles
 and torsion angles; correlations between esds in cell parameters are only
 used when they are defined by crystal symmetry.  An approximate (isotropic)
 treatment of cell esds is used for estimating esds involving l.s. planes.
;
loop_
    _geom_bond_atom_site_label_1
    _geom_bond_atom_site_label_2
    _geom_bond_site_symmetry_2
    _geom_bond_distance
    _geom_bond_publ_flag
    Cl1A C8A . 1.7738(10) ?
    O1A C3A . 1.3585(11) ?
    O1A H1O1 . 0.840(17) ?
    O2A C7A . 1.2219(11) ?
    C1A C2A . 1.3863(13) ?
    C1A C6A . 1.4043(12) ?
    C1A H1AA . 0.9500 ?
    C2A C3A . 1.4005(13) ?
    C2A H2AA . 0.9500 ?
    C3A C4A . 1.4009(12) ?
    C4A C5A . 1.3879(12) ?
    C4A H4AA . 0.9500 ?
    C5A C6A . 1.4034(12) ?
    C5A H5AA . 0.9500 ?
    C6A C7A . 1.4783(12) ?
    C7A C8A . 1.5217(13) ?
    C8A H8AA . 0.9900 ?
    C8A H8AB . 0.9900 ?
    Cl1B C8B . 1.7772(10) ?
    O1B C3B . 1.3559(11) ?
    O1B H2O1 . 0.814(17) ?
    O2B C7B . 1.2260(12) ?
    C1B C2B . 1.3838(13) ?
    C1B C6B . 1.4027(13) ?
    C1B H1BA . 0.9500 ?
    C2B C3B . 1.3973(13) ?
    C2B H2BA . 0.9500 ?
    C3B C4B . 1.4021(13) ?
    C4B C5B . 1.3824(13) ?
    C4B H4BA . 0.9500 ?
    C5B C6B . 1.4062(12) ?
    C5B H5BA . 0.9500 ?
    C6B C7B . 1.4693(12) ?
    C7B C8B . 1.5235(13) ?
    C8B H8BA . 0.9900 ?
    C8B H8BB . 0.9900 ?
loop_
    _geom_angle_atom_site_label_1
    _geom_angle_atom_site_label_2
    _geom_angle_atom_site_label_3
    _geom_angle_site_symmetry_1
    _geom_angle_site_symmetry_3
    _geom_angle
    _geom_angle_publ_flag
    C3A O1A H1O1 . . 109.5(11) ?
    C2A C1A C6A . . 120.72(9) ?
    C2A C1A H1AA . . 119.6 ?
    C6A C1A H1AA . . 119.6 ?
    C1A C2A C3A . . 119.69(8) ?
    C1A C2A H2AA . . 120.2 ?
    C3A C2A H2AA . . 120.2 ?
    O1A C3A C2A . . 117.23(8) ?
    O1A C3A C4A . . 122.34(8) ?
    C2A C3A C4A . . 120.43(8) ?
    C5A C4A C3A . . 119.23(8) ?
    C5A C4A H4AA . . 120.4 ?
    C3A C4A H4AA . . 120.4 ?
    C4A C5A C6A . . 121.12(8) ?
    C4A C5A H5AA . . 119.4 ?
    C6A C5A H5AA . . 119.4 ?
    C5A C6A C1A . . 118.77(8) ?
    C5A C6A C7A . . 122.87(8) ?
    C1A C6A C7A . . 118.36(8) ?
    O2A C7A C6A . . 121.60(8) ?
    O2A C7A C8A . . 121.34(8) ?
    C6A C7A C8A . . 117.05(8) ?
    C7A C8A Cl1A . . 112.24(7) ?
    C7A C8A H8AA . . 109.2 ?
    Cl1A C8A H8AA . . 109.2 ?
    C7A C8A H8AB . . 109.2 ?
    Cl1A C8A H8AB . . 109.2 ?
    H8AA C8A H8AB . . 107.9 ?
    C3B O1B H2O1 . . 110.5(12) ?
    C2B C1B C6B . . 121.09(8) ?
    C2B C1B H1BA . . 119.5 ?
    C6B C1B H1BA . . 119.5 ?
    C1B C2B C3B . . 119.32(8) ?
    C1B C2B H2BA . . 120.3 ?
    C3B C2B H2BA . . 120.3 ?
    O1B C3B C2B . . 122.35(8) ?
    O1B C3B C4B . . 117.07(8) ?
    C2B C3B C4B . . 120.58(8) ?
    C5B C4B C3B . . 119.50(8) ?
    C5B C4B H4BA . . 120.3 ?
    C3B C4B H4BA . . 120.3 ?
    C4B C5B C6B . . 120.79(9) ?
    C4B C5B H5BA . . 119.6 ?
    C6B C5B H5BA . . 119.6 ?
    C1B C6B C5B . . 118.72(8) ?
    C1B C6B C7B . . 122.54(8) ?
    C5B C6B C7B . . 118.73(8) ?
    O2B C7B C6B . . 122.28(8) ?
    O2B C7B C8B . . 121.00(8) ?
    C6B C7B C8B . . 116.72(8) ?
    C7B C8B Cl1B . . 112.46(7) ?
    C7B C8B H8BA . . 109.1 ?
    Cl1B C8B H8BA . . 109.1 ?
    C7B C8B H8BB . . 109.1 ?
    Cl1B C8B H8BB . . 109.1 ?
    H8BA C8B H8BB . . 107.8 ?
loop_
    _geom_torsion_atom_site_label_1
    _geom_torsion_atom_site_label_2
    _geom_torsion_atom_site_label_3
    _geom_torsion_atom_site_label_4
    _geom_torsion_site_symmetry_1
    _geom_torsion_site_symmetry_2
    _geom_torsion_site_symmetry_3
    _geom_torsion_site_symmetry_4
    _geom_torsion
    _geom_torsion_publ_flag
    C6A C1A C2A C3A . . . . -0.33(14) ?
    C1A C2A C3A O1A . . . . -177.08(8) ?
    C1A C2A C3A C4A . . . . 2.21(13) ?
    O1A C3A C4A C5A . . . . 176.85(8) ?
    C2A C3A C4A C5A . . . . -2.41(13) ?
    C3A C4A C5A C6A . . . . 0.73(13) ?
    C4A C5A C6A C1A . . . . 1.11(13) ?
    C4A C5A C6A C7A . . . . -179.37(8) ?
    C2A C1A C6A C5A . . . . -1.32(13) ?
    C2A C1A C6A C7A . . . . 179.14(8) ?
    C5A C6A C7A O2A . . . . -174.44(9) ?
    C1A C6A C7A O2A . . . . 5.08(13) ?
    C5A C6A C7A C8A . . . . 6.77(12) ?
    C1A C6A C7A C8A . . . . -173.71(8) ?
    O2A C7A C8A Cl1A . . . . 3.57(11) ?
    C6A C7A C8A Cl1A . . . . -177.63(6) ?
    C6B C1B C2B C3B . . . . 0.25(14) ?
    C1B C2B C3B O1B . . . . -179.94(9) ?
    C1B C2B C3B C4B . . . . -0.25(14) ?
    O1B C3B C4B C5B . . . . 179.73(9) ?
    C2B C3B C4B C5B . . . . 0.03(14) ?
    C3B C4B C5B C6B . . . . 0.21(14) ?
    C2B C1B C6B C5B . . . . -0.02(14) ?
    C2B C1B C6B C7B . . . . -179.75(9) ?
    C4B C5B C6B C1B . . . . -0.21(14) ?
    C4B C5B C6B C7B . . . . 179.53(9) ?
    C1B C6B C7B O2B . . . . -177.86(9) ?
    C5B C6B C7B O2B . . . . 2.41(14) ?
    C1B C6B C7B C8B . . . . 1.60(13) ?
    C5B C6B C7B C8B . . . . -178.13(8) ?
    O2B C7B C8B Cl1B . . . . -4.04(12) ?
    C6B C7B C8B Cl1B . . . . 176.49(7) ?
loop_
    _geom_hbond_atom_site_label_D
    _geom_hbond_atom_site_label_H
    _geom_hbond_atom_site_label_A
    _geom_hbond_site_symmetry_A
    _geom_hbond_distance_DH
    _geom_hbond_distance_HA
    _geom_hbond_distance_DA
    _geom_hbond_angle_DHA
    _geom_hbond_publ_flag
    O1B H2O1 O2A 1_455 0.812(16) 1.973(16) 2.7742(11) 168.7(16) yes
    O1A H1O1 O2B 1_554 0.840(16) 1.891(16) 2.7229(10) 170.4(16) yes
    C4A H4AA O2B 1_554 0.9500 2.4700 3.1780(12) 131.00 yes
    C8A H8AA O1A 3_675 0.9900 2.5800 3.5228(12) 160.00 yes
    C2B H2BA O2A 1_455 0.9500 2.4400 3.1603(12) 133.00 yes
    C4B H4BA O1A 2_655 0.9500 2.5800 3.5126(12) 166.00 yes
_iucr_refine_instructions_details
;
TITL mo_bks88_0m in P2(1)/c   (100K)
CELL 0.71073   7.4931  14.7345  13.5681  90.000  95.560  90.000
ZERR    8.00   0.0005   0.0010   0.0010   0.000   0.001   0.000
LATT  1
SYMM -X, 0.5+Y, 0.5-Z
SFAC C H O CL
UNIT 64 56 16 8
TEMP -173.000
SIZE 0.177 0.226 0.509
L.S. 10
BOND $H
FMAP 2 1 60
OMIT 3 0 2
ACTA
CONF
PLAN 20
WGHT    0.037000    0.585700
FVAR       0.42819
CL1A  4    1.096540    1.232822    0.175736    11.00000    0.02376    0.01545 =
         0.02045   -0.00221    0.00009   -0.00383
O1A   3    0.510433    0.800266   -0.059453    11.00000    0.01835    0.01507 =
         0.01498   -0.00008   -0.00201   -0.00220
O2A   3    1.010286    1.049069    0.229191    11.00000    0.02531    0.01822 =
         0.01446    0.00187   -0.00425   -0.00263
C1A   1    0.796156    0.914360    0.133119    11.00000    0.01878    0.01495 =
         0.01303    0.00233   -0.00059    0.00007
AFIX  43
H1AA  2    0.846084    0.902864    0.198984    11.00000   -1.20000
AFIX   0
C2A   1    0.692207    0.848458    0.082241    11.00000    0.01904    0.01406 =
         0.01396    0.00246    0.00025   -0.00017
AFIX  43
H2AA  2    0.671560    0.791995    0.112977    11.00000   -1.20000
AFIX   0
C3A   1    0.617777    0.865511   -0.014678    11.00000    0.01301    0.01365 =
         0.01434   -0.00116    0.00081    0.00103
C4A   1    0.652789    0.947386   -0.061631    11.00000    0.01458    0.01469 =
         0.01205    0.00093   -0.00006    0.00171
AFIX  43
H4AA  2    0.606007    0.957966   -0.128237    11.00000   -1.20000
AFIX   0
C5A   1    0.756613    1.012865   -0.009710    11.00000    0.01481    0.01264 =
         0.01308    0.00131    0.00098    0.00106
AFIX  43
H5AA  2    0.779443    1.068746   -0.041081    11.00000   -1.20000
AFIX   0
C6A   1    0.828450    0.997928    0.088350    11.00000    0.01498    0.01292 =
         0.01270    0.00047    0.00079    0.00071
C7A   1    0.938133    1.066151    0.146631    11.00000    0.01518    0.01393 =
         0.01287    0.00020    0.00137    0.00100
C8A   1    0.954276    1.159411    0.100148    11.00000    0.01666    0.01357 =
         0.01493    0.00066   -0.00046   -0.00052
AFIX  23
H8AA  2    0.833614    1.187047    0.088742    11.00000   -1.20000
H8AB  2    1.002181    1.152583    0.035068    11.00000   -1.20000
AFIX   0
CL1B  4    0.322494    0.674926    0.744284    11.00000    0.03273    0.01561 =
         0.01846    0.00428    0.00162    0.00168
O1B   3    0.213946    1.125411    0.389756    11.00000    0.03165    0.01426 =
         0.01607    0.00296   -0.00601   -0.00320
O2B   3    0.398538    0.867477    0.758032    11.00000    0.02836    0.01866 =
         0.01389    0.00024   -0.00469   -0.00089
C1B   1    0.204362    0.901189    0.504705    11.00000    0.01858    0.01229 =
         0.01409   -0.00173   -0.00082   -0.00090
AFIX  43
H1BA  2    0.163222    0.841310    0.489749    11.00000   -1.20000
AFIX   0
C2B   1    0.176051    0.968444    0.433724    11.00000    0.01886    0.01411 =
         0.01274   -0.00124   -0.00212    0.00006
AFIX  43
H2BA  2    0.115567    0.954975    0.370628    11.00000   -1.20000
AFIX   0
C3B   1    0.237340    1.056367    0.455810    11.00000    0.01799    0.01314 =
         0.01423    0.00065    0.00014    0.00020
C4B   1    0.326065    1.076707    0.548950    11.00000    0.02025    0.01313 =
         0.01594   -0.00178   -0.00090   -0.00248
AFIX  43
H4BA  2    0.367433    1.136600    0.563605    11.00000   -1.20000
AFIX   0
C5B   1    0.352886    1.008944    0.619286    11.00000    0.01852    0.01500 =
         0.01321   -0.00201   -0.00174   -0.00142
AFIX  43
H5BA  2    0.412620    1.022651    0.682506    11.00000   -1.20000
AFIX   0
C6B   1    0.292802    0.919963    0.598374    11.00000    0.01603    0.01292 =
         0.01246   -0.00038    0.00020    0.00011
C7B   1    0.325761    0.850166    0.675326    11.00000    0.01639    0.01402 =
         0.01335   -0.00065    0.00105    0.00027
C8B   1    0.263335    0.754237    0.647951    11.00000    0.02400    0.01353 =
         0.01392    0.00131   -0.00030   -0.00042
AFIX  23
H8BA  2    0.317349    0.734970    0.587558    11.00000   -1.20000
H8BB  2    0.131439    0.754271    0.632652    11.00000   -1.20000
AFIX   0
H2O1  2    0.161569    1.107669    0.337988    11.00000    0.03440
H1O1  2    0.480003    0.815268   -0.118428    11.00000    0.03194
HKLF 4
REM  mo_bks88_0m in P2(1)/c   (100K)
REM R1 =  0.0259 for   4037 Fo > 4sig(Fo)  and  0.0280 for all   4352 data
REM    207 parameters refined using      0 restraints
END
WGHT      0.0370      0.5857
REM Highest difference peak  0.458,  deepest hole -0.230,  1-sigma level  0.052
Q1    1   0.2845  1.0652  0.5005  11.00000  0.05    0.46
Q2    1   0.6500  0.8594  0.0364  11.00000  0.05    0.42
Q3    1   0.6481  0.9051 -0.0397  11.00000  0.05    0.39
Q4    1   0.3164  0.8847  0.6358  11.00000  0.05    0.39
Q5    1   0.7927  1.0052  0.0402  11.00000  0.05    0.38
Q6    1   0.8130  0.9565  0.1080  11.00000  0.05    0.37
Q7    1   0.9432  1.1139  0.1239  11.00000  0.05    0.37
Q8    1   0.2957  0.8029  0.6618  11.00000  0.05    0.37
Q9    1   0.2482  0.9071  0.5558  11.00000  0.05    0.36
Q10   1   0.7112  0.9771 -0.0378  11.00000  0.05    0.36
Q11   1   0.7397  0.8818  0.1055  11.00000  0.05    0.35
Q12   1   0.3234  0.9633  0.6051  11.00000  0.05    0.35
Q13   1   0.8902  1.0270  0.1169  11.00000  0.05    0.35
Q14   1   0.3339  1.0426  0.5813  11.00000  0.05    0.32
Q15   1   0.1961  0.9389  0.4738  11.00000  0.05    0.31
Q16   1   0.2183  1.0091  0.4423  11.00000  0.05    0.30
Q17   1   0.5644  0.8368 -0.0395  11.00000  0.05    0.20
Q18   1   0.9615  1.0576  0.1949  11.00000  0.05    0.20
Q19   1   0.2270  1.0885  0.4270  11.00000  0.05    0.17
Q20   1   0.3518  0.8661  0.7175  11.00000  0.05    0.16
;
