# Supplementary material for: 2-Chloro-1-(4-hy­droxy­phen­yl)ethanone
Source: Acta Crystallogr Sect E Struct Rep Online. 2012 Jul 10;68(Pt 8):o2424. doi: 10.1107/S1600536812030838 (PMC3414342; doi:10.1107/S1600536812030838)
Supplement: Supplementary file 2 [file e-68-o2424-Isup2.hkl]

# 
# h,k,l, Fc-squared, Fo-squared, sigma(Fo-squared) and status flag 
# 
data_I
_shelx_title ' mo_bks88_0m in P2(1)/c   (100K)' 
_shelx_refln_list_code          4 
_shelx_F_calc_maximum      245.60 
_exptl_crystal_F_000       704.00 
_reflns_d_resolution_high  0.7094 
 
loop_ 
 _symmetry_equiv_pos_as_xyz 
 'x, y, z' 
 '-x, y+1/2, -z+1/2' 
 '-x, -y, -z' 
 'x, -y-1/2, z-1/2' 
 
_cell_length_a     7.4931 
_cell_length_b    14.7345 
_cell_length_c    13.5681 
_cell_angle_alpha  90.000 
_cell_angle_beta   95.560 
_cell_angle_gamma  90.000 
 
_shelx_F_squared_multiplier     1.000 
 
loop_ 
 _refln_index_h 
 _refln_index_k 
 _refln_index_l 
 _refln_F_squared_calc 
 _refln_F_squared_meas 
 _refln_F_squared_sigma 
 _refln_observed_status 
   1   0   0       67.26       47.05      2.70 o 
   2   0   0    13427.26    13532.86    171.08 o 
   3   0   0     4554.14     4781.28     98.45 o 
   4   0   0       62.37       46.42      1.06 o 
   5   0   0      438.75      421.56      5.87 o 
   6   0   0      671.97      693.42      8.31 o 
   7   0   0     1312.89     1311.30     30.45 o 
   8   0   0      212.36      216.98      7.79 o 
   9   0   0      186.09      180.36      6.16 o 
  10   0   0      203.95      219.66      7.37 o 
   1   1   0      443.26      426.75      6.02 o 
   2   1   0     5217.61     5256.03     60.56 o 
   3   1   0     1423.48     1372.04     22.63 o 
   4   1   0      451.88      464.20      4.03 o 
   5   1   0       56.63       53.35      2.06 o 
   6   1   0        4.15        2.32      0.27 o 
   7   1   0      958.82      947.25     12.72 o 
   8   1   0      633.04      630.25      9.52 o 
   9   1   0        4.01        3.08      1.06 o 
  10   1   0       66.22       68.35      2.98 o 
   0   2   0      440.36      476.35      5.28 o 
   1   2   0      501.69      536.64      5.72 o 
   2   2   0     2892.51     3075.52     29.59 o 
   3   2   0        5.77        4.15      0.29 o 
   4   2   0      487.68      492.19      4.02 o 
   5   2   0     5838.53     5916.01     48.50 o 
   6   2   0      403.43      415.94      4.61 o 
   7   2   0        4.79        0.98      0.66 o 
   8   2   0        0.78        4.04      1.42 o 
   9   2   0       31.58       30.18      2.05 o 
  10   2   0      334.59      341.76      9.13 o 
   1   3   0      848.10      865.65      7.28 o 
   2   3   0     5112.96     5201.81     50.80 o 
   3   3   0     4967.33     4960.68     43.37 o 
   4   3   0      263.08      262.64      2.51 o 
   5   3   0      218.20      258.55      2.84 o 
   6   3   0      380.34      375.83      4.98 o 
   7   3   0      194.64      184.08      3.23 o 
   8   3   0       12.26       11.60      1.53 o 
   9   3   0      367.07      338.86      8.06 o 
  10   3   0      162.03      158.62      5.06 o 
   0   4   0       94.88       83.23      1.37 o 
   1   4   0     4304.58     4446.73     38.27 o 
   2   4   0     1027.40     1029.64      9.57 o 
   3   4   0     1777.41     1927.14     15.08 o 
   4   4   0       23.24       21.87      0.78 o 
   5   4   0     1157.67     1137.30     11.81 o 
   6   4   0      310.89      291.75      3.51 o 
   7   4   0        0.31        0.30      0.47 o 
   8   4   0      426.89      428.18      8.40 o 
   9   4   0        5.43        4.00      1.32 o 
  10   4   0       77.86       73.23      3.72 o 
   1   5   0     1856.43     1818.74     15.12 o 
   2   5   0      566.24      628.64      6.30 o 
   3   5   0     3229.54     3279.02     31.86 o 
   4   5   0     2276.49     2272.18     17.84 o 
   5   5   0      325.58      327.90      5.12 o 
   6   5   0        2.76        2.95      0.39 o 
   7   5   0       38.72       41.40      2.17 o 
   8   5   0      730.36      722.14     12.42 o 
   9   5   0       15.41       15.49      1.93 o 
  10   5   0      361.03      366.32      8.37 o 
   0   6   0       94.81       91.11      1.88 o 
   1   6   0     4686.94     4610.53     35.22 o 
   2   6   0       50.31       39.79      1.36 o 
   3   6   0     1412.19     1368.18     15.60 o 
   4   6   0       88.91      107.04      2.57 o 
   5   6   0       29.35       25.07      0.87 o 
   6   6   0     2065.53     2068.71     21.06 o 
   7   6   0       47.83       60.88      2.27 o 
   8   6   0       69.60       71.92      2.36 o 
   9   6   0       40.43       40.03      2.80 o 
  10   6   0      175.96      173.91     10.87 o 
   1   7   0     2144.33     2065.88     16.21 o 
   2   7   0     1082.00     1140.11      9.92 o 
   3   7   0      321.97      365.12      3.71 o 
   4   7   0      799.14      805.00      7.51 o 
   5   7   0      216.99      226.63      3.32 o 
   6   7   0       32.30       36.10      1.12 o 
   7   7   0       93.47       89.43      2.42 o 
   8   7   0      246.62      253.01      6.51 o 
   9   7   0      300.32      311.97      7.42 o 
   0   8   0       19.60       20.64      1.26 o 
   1   8   0      217.50      202.60      2.10 o 
   2   8   0      348.56      371.13      3.87 o 
   3   8   0     1446.47     1442.24     14.91 o 
   4   8   0      985.50      990.26     10.70 o 
   5   8   0      563.76      571.52      6.85 o 
   6   8   0     1600.03     1581.01     16.59 o 
   7   8   0        2.70        4.33      0.85 o 
   8   8   0      186.52      178.17      3.64 o 
   9   8   0       50.96       46.57      3.14 o 
   1   9   0      187.81      215.37      2.28 o 
   2   9   0       31.81       20.97      0.85 o 
   3   9   0      237.58      211.41      4.09 o 
   4   9   0      930.58      946.27     10.42 o 
   5   9   0       37.25       37.35      2.24 o 
   6   9   0        5.28        8.03      0.82 o 
   7   9   0       13.12       13.37      1.44 o 
   8   9   0       79.26       79.68      2.72 o 
   9   9   0      121.44      119.44      4.45 o 
   0  10   0     1858.58     1838.57     20.99 o 
   1  10   0      797.19      792.16      6.55 o 
   2  10   0      117.60      129.50      2.14 o 
   3  10   0     2547.24     2514.14     25.27 o 
   4  10   0      126.41      149.76      2.69 o 
   5  10   0       94.37       98.53      2.14 o 
   6  10   0      215.63      210.79      3.36 o 
   7  10   0       31.42       33.00      1.77 o 
   8  10   0        0.72        1.11      0.78 o 
   9  10   0       27.50       30.86      2.80 o 
   1  11   0       44.51       42.35      1.48 o 
   2  11   0      230.61      218.09      3.37 o 
   3  11   0        1.07        0.78      0.56 o 
   4  11   0      337.77      300.13      4.87 o 
   5  11   0       28.75       27.28      1.28 o 
   6  11   0        4.93        3.10      0.62 o 
   7  11   0      217.33      225.90      4.65 o 
   8  11   0       56.44       62.28      2.36 o 
   0  12   0     1088.63     1026.17     17.32 o 
   1  12   0       75.35       78.61      2.20 o 
   2  12   0     1423.17     1429.24     12.77 o 
   3  12   0      754.72      722.80      8.59 o 
   4  12   0       17.00       12.01      1.08 o 
   5  12   0     1101.39     1060.48     12.08 o 
   6  12   0       40.93       36.47      1.77 o 
   7  12   0        1.32        1.44      0.91 o 
   8  12   0      600.99      600.41      9.27 o 
   1  13   0     2261.15     2278.43     23.05 o 
   2  13   0      338.16      338.94      4.45 o 
   3  13   0      964.06      971.68     11.13 o 
   4  13   0       97.06       96.76      2.57 o 
   5  13   0        5.38        3.08      0.77 o 
   6  13   0        0.11       -0.60      0.60 o 
   7  13   0       82.41       81.90      2.88 o 
   8  13   0       38.49       40.81      2.21 o 
   0  14   0       42.42       36.00      2.43 o 
   1  14   0       42.30       45.50      1.75 o 
   2  14   0       51.50       52.98      1.90 o 
   3  14   0        0.87        1.67      0.66 o 
   4  14   0       45.74       41.88      1.82 o 
   5  14   0       14.99       19.24      1.39 o 
   6  14   0       22.94       27.52      1.33 o 
   7  14   0        9.76       10.87      1.46 o 
   1  15   0       61.19       66.39      3.33 o 
   2  15   0      183.48      185.82      7.03 o 
   3  15   0        6.46        5.77      1.37 o 
   4  15   0       61.15       61.30      2.41 o 
   5  15   0      301.75      292.10      5.73 o 
   6  15   0      116.65      109.13      2.63 o 
   7  15   0       44.91       52.39      2.87 o 
   0  16   0      331.47      330.47      7.83 o 
   1  16   0      148.34      136.55      3.70 o 
   2  16   0       15.01       16.74      1.72 o 
   3  16   0       53.87       51.16      3.13 o 
   4  16   0        0.78        1.86      0.95 o 
   5  16   0       28.62       30.26      1.85 o 
   6  16   0       31.15       28.01      2.15 o 
   1  17   0        0.58       -0.63      0.94 o 
   2  17   0       10.26        8.66      1.30 o 
   3  17   0        0.10       -0.03      0.91 o 
   4  17   0       44.01       43.30      3.04 o 
   5  17   0      133.97      134.28      4.06 o 
   6  17   0      157.46      166.14      4.99 o 
   0  18   0       58.56       54.57      5.01 o 
   1  18   0      289.43      296.00      6.22 o 
   2  18   0        5.77        7.61      1.80 o 
   3  18   0      105.32      106.02      8.22 o 
   4  18   0       31.60       30.64      2.38 o 
   5  18   0       19.78       16.68      1.73 o 
   1  19   0        0.21        2.33      1.16 o 
   2  19   0      177.85      178.00      4.76 o 
   3  19   0        1.43       -0.20      0.98 o 
   4  19   0      135.40      131.02      4.43 o 
   0  20   0       52.42       52.88      5.16 o 
   1  20   0        0.33        1.69      1.24 o 
   2  20   0       47.87       47.60      2.78 o 
 -10   1   1        2.55        2.64      1.17 o 
  -9   1   1       21.30       22.47      1.83 o 
  -8   1   1        0.30       -0.43      0.43 o 
  -7   1   1        9.15       11.60      0.70 o 
  -6   1   1      114.69      120.33      1.97 o 
  -5   1   1        3.63        1.04      0.28 o 
  -4   1   1        0.54        6.73      0.39 o 
  -3   1   1      156.95      172.38      4.45 o 
  -2   1   1     5029.18     5107.75     41.58 o 
  -1   1   1      122.83       89.25      1.32 o 
   1   1   1      851.88      870.05     10.81 o 
   2   1   1     1348.85     1331.95     13.18 o 
   3   1   1      754.09      747.24      7.86 o 
   4   1   1       16.23       12.75      0.56 o 
   5   1   1        1.66        1.91      0.58 o 
   6   1   1        1.57        0.81      0.60 o 
   7   1   1        7.10        7.23      0.98 o 
   8   1   1      188.22      183.48      4.13 o 
   9   1   1      208.02      199.88      4.62 o 
  10   1   1      117.46      118.45      4.19 o 
 -10   2   1       67.30       72.11      3.51 o 
  -9   2   1        0.23       -0.56      0.94 o 
  -8   2   1      173.70      172.58      3.02 o 
  -7   2   1       41.04       43.90      1.86 o 
  -6   2   1      227.80      234.95      3.10 o 
  -5   2   1     2029.79     2044.88     16.25 o 
  -4   2   1      149.37      151.59      1.65 o 
  -3   2   1      102.76       58.23      0.97 o 
  -2   2   1     7537.97     7494.72     95.22 o 
  -1   2   1       29.78       43.88      0.62 o 
   0   2   1     3922.97     3899.36     31.96 o 
   1   2   1     4266.34     4307.91     42.24 o 
   2   2   1      760.63      778.78      8.68 o 
   3   2   1       11.04        5.83      0.73 o 
   4   2   1       16.60       13.27      0.48 o 
   5   2   1        1.85        0.01      0.22 o 
   6   2   1      997.84      973.34     12.63 o 
   7   2   1        0.01        0.67      0.70 o 
   8   2   1      154.13      154.68      3.75 o 
   9   2   1      267.67      273.04      5.58 o 
  10   2   1       42.37       42.20      2.92 o 
 -10   3   1       44.95       46.07      3.14 o 
  -9   3   1      209.81      217.59      5.73 o 
  -8   3   1      228.47      224.04      3.69 o 
  -7   3   1       29.85       27.54      0.98 o 
  -6   3   1       25.99       21.82      0.91 o 
  -5   3   1     1387.71     1365.04     13.15 o 
  -4   3   1      231.44      192.53      2.50 o 
  -3   3   1        8.91       16.47      0.78 o 
  -2   3   1     2238.75     2344.55     18.07 o 
  -1   3   1      102.06      106.55      1.21 o 
   0   3   1     2068.13     2100.21     17.17 o 
   1   3   1     4256.45     4467.72     38.92 o 
   2   3   1     2096.68     2061.27     20.30 o 
   3   3   1      658.26      723.73      6.16 o 
   4   3   1      806.33      763.25      9.66 o 
   5   3   1        0.13        0.82      0.42 o 
   6   3   1      385.74      386.61      6.04 o 
   7   3   1      150.11      150.77      4.65 o 
   8   3   1      444.50      429.55      7.18 o 
   9   3   1        7.59        8.15      1.49 o 
  10   3   1       35.64       33.11      2.63 o 
 -10   4   1        0.04        1.02      1.31 o 
  -9   4   1       81.03       84.19      3.46 o 
  -8   4   1      359.73      352.83      5.65 o 
  -7   4   1        0.43        0.03      0.41 o 
  -6   4   1      116.52       97.39      1.78 o 
  -5   4   1       24.77       30.47      1.09 o 
  -4   4   1      878.19      940.27     18.03 o 
  -3   4   1     6268.72     6218.22     53.91 o 
  -2   4   1      886.55      840.91      7.32 o 
  -1   4   1        1.45        0.93      0.18 o 
   0   4   1     1159.92     1211.85     10.91 o 
   1   4   1      110.54       87.34      1.53 o 
   2   4   1       21.41        9.66      0.39 o 
   3   4   1     4824.65     4915.13     39.70 o 
   4   4   1        2.89        7.56      0.45 o 
   5   4   1      312.08      343.51      3.92 o 
   6   4   1     1148.01     1123.88     10.93 o 
   7   4   1      464.77      472.01      7.39 o 
   8   4   1        0.26        0.97      0.98 o 
   9   4   1        1.00        3.03      1.48 o 
  10   4   1       41.26       37.56      2.83 o 
 -10   5   1      115.10      123.57      5.84 o 
  -9   5   1      114.16      111.36      4.10 o 
  -8   5   1       84.51       77.83      2.28 o 
  -7   5   1        1.19        0.64      0.57 o 
  -6   5   1      120.70      119.64      2.04 o 
  -5   5   1      442.84      426.92      5.28 o 
  -4   5   1     3711.77     3880.82     31.74 o 
  -3   5   1       81.78      102.57      1.37 o 
  -2   5   1      869.52      952.77      8.29 o 
  -1   5   1     1788.73     1883.04     14.67 o 
   0   5   1     6482.72     6689.44     50.98 o 
   1   5   1     2304.07     2375.33     20.92 o 
   2   5   1       54.59       79.06      1.18 o 
   3   5   1     2063.30     2193.90     21.15 o 
   4   5   1        3.29        1.38      0.21 o 
   5   5   1      154.90      183.11      3.07 o 
   6   5   1      268.18      257.13      3.75 o 
   7   5   1       59.48       55.83      2.45 o 
   8   5   1       74.79       72.02      3.02 o 
   9   5   1      264.88      263.33      6.49 o 
  10   5   1        5.24        4.32      1.51 o 
 -10   6   1       68.05       70.87      4.05 o 
  -9   6   1       24.70       21.36      2.18 o 
  -8   6   1      213.24      218.97      4.97 o 
  -7   6   1       57.26       65.09      1.81 o 
  -6   6   1        1.60        1.99      0.50 o 
  -5   6   1      227.24      246.29      3.37 o 
  -4   6   1      448.05      494.80      5.93 o 
  -3   6   1      359.03      385.27      3.88 o 
  -2   6   1      437.79      395.85      3.64 o 
  -1   6   1     2729.15     2910.59     22.46 o 
   0   6   1       12.15       11.44      0.54 o 
   1   6   1     2697.76     2654.18     23.42 o 
   2   6   1     4657.79     4702.03     37.75 o 
   3   6   1       83.03       84.99      1.19 o 
   4   6   1       70.15       69.88      1.29 o 
   5   6   1      579.02      584.24      6.97 o 
   6   6   1      197.97      192.77      3.48 o 
   7   6   1       61.75       69.11      2.01 o 
   8   6   1       36.12       39.76      2.62 o 
   9   6   1        6.35        6.27      2.17 o 
  -9   7   1       86.58       92.15      4.84 o 
  -8   7   1       15.80       13.39      1.20 o 
  -7   7   1      772.07      752.42      8.75 o 
  -6   7   1        1.01        1.64      0.55 o 
  -5   7   1      348.93      352.36      4.70 o 
  -4   7   1        0.35        0.40      0.29 o 
  -3   7   1      401.02      397.28      4.05 o 
  -2   7   1      752.07      843.81      7.12 o 
  -1   7   1      370.56      381.63      3.57 o 
   0   7   1        5.30       26.13      0.94 o 
   1   7   1      335.01      366.36      3.95 o 
   2   7   1     1598.91     1885.10     17.01 o 
   3   7   1     3955.12     4119.47     33.35 o 
   4   7   1      384.84      428.49      5.85 o 
   5   7   1        1.05        2.45      0.63 o 
   6   7   1       80.15       77.37      2.40 o 
   7   7   1       71.69       72.31      1.92 o 
   8   7   1       63.84       65.81      3.03 o 
   9   7   1       39.09       34.74      2.66 o 
  -9   8   1        3.29        4.80      0.81 o 
  -8   8   1       25.64       23.33      1.57 o 
  -7   8   1       98.44       95.80      2.03 o 
  -6   8   1      110.17      110.91      2.72 o 
  -5   8   1     4165.85     4140.72     43.93 o 
  -4   8   1      209.00      192.86      3.18 o 
  -3   8   1        7.25        8.14      0.60 o 
  -2   8   1     1655.31     1647.33     13.26 o 
  -1   8   1      104.45      117.36      1.47 o 
   0   8   1      830.73      827.52      7.02 o 
   1   8   1      110.33      124.70      1.64 o 
   2   8   1      130.67      124.17      2.13 o 
   3   8   1       24.60       28.89      1.07 o 
   4   8   1      515.60      527.38     10.21 o 
   5   8   1      206.85      193.19      2.84 o 
   6   8   1        0.33        0.38      0.62 o 
   7   8   1      165.00      171.27      5.27 o 
   8   8   1      141.66      142.49      4.53 o 
   9   8   1       25.39       23.25      2.86 o 
  -9   9   1       41.18       36.66      1.72 o 
  -8   9   1        4.58        5.32      1.11 o 
  -7   9   1      161.85      168.47      4.02 o 
  -6   9   1      204.46      210.37      3.45 o 
  -5   9   1      160.61      148.18      3.01 o 
  -4   9   1        0.11        0.21      0.49 o 
  -3   9   1        0.33       -0.25      0.36 o 
  -2   9   1     2095.52     1993.34     15.95 o 
  -1   9   1      164.28      171.72      1.96 o 
   0   9   1        4.04       10.75      0.55 o 
   1   9   1      290.07      287.77      3.03 o 
   2   9   1     3126.34     3289.46     32.34 o 
   3   9   1     2103.48     2074.79     20.92 o 
   4   9   1       10.96        8.02      0.94 o 
   5   9   1     1047.13     1006.90     11.02 o 
   6   9   1       35.72       36.57      2.55 o 
   7   9   1      649.69      639.16      9.09 o 
   8   9   1      263.26      253.78      6.41 o 
   9   9   1       45.97       40.49      4.62 o 
  -9  10   1      398.87      396.00      6.75 o 
  -8  10   1       11.61       14.61      2.12 o 
  -7  10   1       44.52       44.52      1.46 o 
  -6  10   1        0.06        0.59      0.80 o 
  -5  10   1      173.32      177.41      3.37 o 
  -4  10   1     1228.57     1318.24     14.14 o 
  -3  10   1      254.66      242.82      3.31 o 
  -2  10   1      814.71      768.94      7.87 o 
  -1  10   1       57.05       62.85      1.13 o 
   0  10   1     4032.43     4016.89     31.19 o 
   1  10   1        2.16        1.20      0.51 o 
   2  10   1       61.86       82.81      1.86 o 
   3  10   1     1846.18     1765.60     18.16 o 
   4  10   1       73.89       67.00      1.82 o 
   5  10   1      557.59      557.64      6.78 o 
   6  10   1        4.21        4.12      0.88 o 
   7  10   1       40.85       42.89      1.89 o 
   8  10   1       10.74       13.93      1.92 o 
   9  10   1      251.08      251.32      9.04 o 
  -8  11   1       71.20       69.99      2.62 o 
  -7  11   1      298.12      300.56      4.50 o 
  -6  11   1       14.53       11.52      0.99 o 
  -5  11   1       27.63       24.11      1.30 o 
  -4  11   1     1360.32     1334.98     14.43 o 
  -3  11   1     2079.51     2002.45     20.61 o 
  -2  11   1     4555.42     4431.47     39.40 o 
  -1  11   1        0.31        0.46      0.40 o 
   0  11   1      108.23      112.83      1.81 o 
   1  11   1       92.92       82.79      1.71 o 
   2  11   1     1785.83     1877.01     17.55 o 
   3  11   1      324.77      324.09      4.52 o 
   4  11   1      220.98      195.71      4.39 o 
   5  11   1      594.60      604.78      8.11 o 
   6  11   1       49.30       50.81      2.13 o 
   7  11   1      127.58      124.00      3.16 o 
   8  11   1       99.98      108.86      4.51 o 
  -8  12   1        0.17       -0.02      0.91 o 
  -7  12   1        9.36        9.23      0.85 o 
  -6  12   1       56.94       49.13      1.82 o 
  -5  12   1       51.19       46.83      2.19 o 
  -4  12   1     1546.62     1505.57     16.17 o 
  -3  12   1      122.21      105.09      2.36 o 
  -2  12   1      202.31      198.83      2.80 o 
  -1  12   1       94.99       93.77      2.04 o 
   0  12   1     4452.35     4306.47     38.36 o 
   1  12   1      719.54      685.26      7.33 o 
   2  12   1      184.09      150.83      2.57 o 
   3  12   1     1004.11     1050.97     11.69 o 
   4  12   1        1.01        5.01      0.77 o 
   5  12   1      674.47      684.32      9.12 o 
   6  12   1      233.45      212.67      4.43 o 
   7  12   1      464.87      463.65      7.53 o 
   8  12   1       81.65       94.54      4.07 o 
  -8  13   1      236.50      251.87      6.62 o 
  -7  13   1      880.84      889.07     10.65 o 
  -6  13   1      628.49      612.54      7.99 o 
  -5  13   1      225.24      218.03      3.86 o 
  -4  13   1       12.63       13.70      1.10 o 
  -3  13   1       20.26       22.66      1.41 o 
  -2  13   1      252.99      253.93      3.58 o 
  -1  13   1      206.79      213.38      3.81 o 
   0  13   1      318.59      318.57      5.18 o 
   1  13   1     2930.14     2750.30     25.22 o 
   2  13   1      817.11      789.95      8.48 o 
   3  13   1     1697.94     1642.38     17.46 o 
   4  13   1        3.14        9.23      0.99 o 
   5  13   1       42.37       39.36      1.54 o 
   6  13   1        5.51        1.85      1.13 o 
   7  13   1      555.80      556.33      8.73 o 
   8  13   1        0.31       -0.38      0.77 o 
  -7  14   1       19.91       18.52      2.30 o 
  -6  14   1      222.69      223.61      4.34 o 
  -5  14   1      955.16      925.27     12.28 o 
  -4  14   1       47.43       48.53      1.98 o 
  -3  14   1        1.95        0.62      0.73 o 
  -2  14   1      231.44      223.83      4.71 o 
  -1  14   1       16.73       20.25      1.34 o 
   0  14   1      173.00      173.44      3.64 o 
   1  14   1     1445.25     1409.48     21.04 o 
   2  14   1     1260.71     1204.20     15.72 o 
   3  14   1      405.28      407.56      6.98 o 
   4  14   1      429.67      403.94      8.14 o 
   5  14   1      346.92      338.02      5.46 o 
   6  14   1      565.68      603.42      9.37 o 
   7  14   1        8.17        7.34      1.21 o 
  -7  15   1        0.62        0.18      1.13 o 
  -6  15   1      305.14      324.87      5.64 o 
  -5  15   1      577.82      577.94     13.45 o 
  -4  15   1      343.71      349.40      8.63 o 
  -3  15   1     1590.11     1604.74     18.93 o 
  -2  15   1        1.33        0.53      0.82 o 
  -1  15   1     1593.80     1579.54     18.48 o 
   0  15   1       21.56       18.00      2.27 o 
   1  15   1      338.08      327.04      6.16 o 
   2  15   1        5.43        6.35      1.09 o 
   3  15   1       74.42       75.78      2.63 o 
   4  15   1      732.31      710.85     11.10 o 
   5  15   1        4.88        5.57      0.87 o 
   6  15   1        7.83        8.65      1.64 o 
   7  15   1        4.98        7.51      1.27 o 
  -6  16   1      295.08      296.96      5.37 o 
  -5  16   1       40.08       42.82      2.27 o 
  -4  16   1      105.41      103.30      3.75 o 
  -3  16   1      444.42      429.89      7.68 o 
  -2  16   1       56.28       59.29      2.48 o 
  -1  16   1      604.43      604.26      8.51 o 
   0  16   1       19.85       18.92      1.64 o 
   1  16   1     1499.18     1497.89     20.56 o 
   2  16   1      489.60      505.62      8.53 o 
   3  16   1       79.49       83.25      3.24 o 
   4  16   1       28.51       24.59      1.75 o 
   5  16   1        0.72        0.85      1.23 o 
   6  16   1      180.92      174.85      7.07 o 
  -6  17   1       30.75       33.89      1.87 o 
  -5  17   1      144.24      154.69      4.66 o 
  -4  17   1      112.41      116.39      4.10 o 
  -3  17   1       19.18       18.77      1.72 o 
  -2  17   1       29.69       31.37      2.10 o 
  -1  17   1     2031.34     2086.93     27.82 o 
   0  17   1       65.82       69.71      2.74 o 
   1  17   1      384.56      379.67      7.14 o 
   2  17   1       33.16       35.98      2.18 o 
   3  17   1        6.86        4.97      1.31 o 
   4  17   1     1791.27     1739.09     28.06 o 
   5  17   1        1.54        0.63      0.80 o 
  -5  18   1       11.70        9.68      1.57 o 
  -4  18   1       86.69       88.32      3.84 o 
  -3  18   1     1360.72     1379.13     19.61 o 
  -2  18   1        2.17        3.59      1.17 o 
  -1  18   1     1233.63     1297.40     18.60 o 
   0  18   1        4.78        4.82      1.24 o 
   1  18   1        0.39        0.96      0.96 o 
   2  18   1      217.31      219.51      5.10 o 
   3  18   1       31.97       33.45      2.45 o 
   4  18   1        0.07       -0.21      0.98 o 
   5  18   1        0.01        0.38      0.87 o 
  -4  19   1       55.32       54.66      3.01 o 
  -3  19   1       14.99       18.83      2.11 o 
  -2  19   1      282.21      281.09      7.81 o 
  -1  19   1      191.33      185.66     16.67 o 
   0  19   1       44.54       48.85      2.75 o 
   1  19   1       75.43       77.36      3.05 o 
   2  19   1       49.20       47.95      2.66 o 
   3  19   1      252.98      256.17     10.15 o 
   4  19   1      287.64      273.21      6.57 o 
  -2  20   1       24.68       21.90      2.03 o 
  -1  20   1      358.14      380.41     10.94 o 
   0  20   1      121.50      127.47      4.04 o 
   1  20   1      355.69      375.52      7.54 o 
   2  20   1       56.86       59.05      2.83 o 
 -10   0   2      111.58      130.60      8.41 o 
  -9   0   2      132.06      138.71      7.03 o 
  -8   0   2       99.43       92.99      2.62 o 
  -7   0   2     1681.89     1661.19     31.16 o 
  -6   0   2     1140.40     1206.01     16.81 o 
  -5   0   2       99.33       85.69      3.73 o 
  -4   0   2    10816.46    10696.09    115.82 o 
  -3   0   2     1244.03     1233.10     51.93 o 
  -2   0   2    22690.10    23234.94    274.93 o 
  -1   0   2      659.09      698.71     10.76 o 
   0   0   2      263.21      227.89      6.05 o 
   1   0   2     2333.76     2421.49     56.96 o 
   2   0   2      506.90      440.50      7.60 o 
   6   0   2     1592.73     1640.49     28.27 o 
   7   0   2       34.51       23.63      2.10 o 
   8   0   2      916.89      924.65     18.12 o 
   9   0   2      415.95      414.92     10.33 o 
  10   0   2      120.55      112.48      6.72 o 
 -10   1   2       16.94       13.58      1.68 o 
  -9   1   2       20.42       14.24      1.27 o 
  -8   1   2       25.53       22.81      1.21 o 
  -7   1   2     1326.48     1350.95     16.24 o 
  -6   1   2      115.90      109.96      1.96 o 
  -5   1   2        0.46        1.26      0.45 o 
  -4   1   2     2737.00     2756.23     21.49 o 
  -3   1   2       18.21       22.12      0.64 o 
  -2   1   2    60318.87    53230.92    649.69 o 
  -1   1   2      547.13      595.52      5.50 o 
   0   1   2      242.33      251.92      2.36 o 
   1   1   2    11673.65    11669.62    130.48 o 
   2   1   2      175.31      174.52      2.90 o 
   3   1   2      957.05      906.79     50.44 o 
   4   1   2       61.95       60.81      4.19 o 
   5   1   2     2003.95     1902.43     50.16 o 
   6   1   2      170.28      179.96      3.51 o 
   7   1   2       18.69       16.66      1.33 o 
   8   1   2       84.41       93.37      2.84 o 
   9   1   2        0.10        0.19      0.93 o 
  10   1   2       84.47       93.26      3.70 o 
 -10   2   2       59.68       62.26      4.00 o 
  -9   2   2      655.04      644.39      8.29 o 
  -8   2   2        1.37        1.25      0.61 o 
  -7   2   2        2.74        2.19      0.66 o 
  -6   2   2        0.67        1.55      0.72 o 
  -5   2   2     1466.50     1472.08     14.21 o 
  -4   2   2      383.58      315.08      3.29 o 
  -3   2   2       48.17       45.67      0.95 o 
  -2   2   2    38989.75    36683.34    374.80 o 
  -1   2   2     2304.92     2327.68     19.17 o 
   0   2   2    11986.21    11216.94    345.17 o 
   1   2   2     2538.37     2482.26     22.06 o 
   2   2   2        1.92       -0.37      0.37 o 
   3   2   2      570.40      540.56     12.55 o 
   4   2   2     1563.20     1646.95     19.33 o 
   5   2   2       73.09       55.94      2.26 o 
   6   2   2      401.00      368.38      5.78 o 
   7   2   2      600.00      582.18      8.57 o 
   8   2   2      275.89      271.44      5.40 o 
   9   2   2        5.70        4.67      1.41 o 
  10   2   2      160.41      155.98      5.05 o 
 -10   3   2      453.62      448.55      9.54 o 
  -9   3   2       74.37       76.15      2.06 o 
  -8   3   2      141.18      138.79      2.38 o 
  -7   3   2      845.64      843.77      9.24 o 
  -6   3   2      220.38      206.15      2.94 o 
  -5   3   2      606.13      611.49      6.05 o 
  -4   3   2      920.72      988.08     13.12 o 
  -3   3   2       25.90       24.21      0.64 o 
  -2   3   2     1710.98     1913.50     14.06 o 
  -1   3   2     2126.83     2144.43     16.50 o 
   0   3   2     1827.98     1956.72     19.33 o 
   1   3   2       30.38       34.30      0.99 o 
   2   3   2        0.75        1.80      0.30 o 
   3   3   2     8179.94     8199.89    115.96 o 
   4   3   2      332.96      331.12      4.79 o 
   5   3   2       58.96       54.49      1.97 o 
   6   3   2      180.03      184.02      3.61 o 
   7   3   2      124.93      123.49      3.08 o 
   8   3   2      134.57      133.64      3.97 o 
   9   3   2      208.60      215.58      5.54 o 
  10   3   2      403.26      397.17      8.49 o 
 -10   4   2       89.25       91.22      4.16 o 
  -9   4   2       16.55       16.67      1.25 o 
  -8   4   2      495.70      483.00      5.72 o 
  -7   4   2      180.44      171.24      2.71 o 
  -6   4   2      330.57      330.20      4.13 o 
  -5   4   2      862.77      923.90      9.20 o 
  -4   4   2      533.60      572.45      5.16 o 
  -3   4   2      264.52      226.14      2.37 o 
  -2   4   2       14.68        7.82      0.61 o 
  -1   4   2      119.98      106.57      1.31 o 
   0   4   2        8.48        3.81      0.39 o 
   1   4   2    11761.89    11656.05     95.12 o 
   2   4   2     2194.41     2127.69     19.21 o 
   3   4   2      295.64      371.25      4.14 o 
   4   4   2      226.92      252.00      3.24 o 
   5   4   2      165.23      182.33      4.13 o 
   6   4   2       68.91       61.94      2.00 o 
   7   4   2      578.86      570.35      9.94 o 
   8   4   2      262.69      256.50      5.89 o 
   9   4   2       10.23        7.89      1.56 o 
  10   4   2      162.65      154.32      4.93 o 
 -10   5   2       81.50       89.90      4.14 o 
  -9   5   2        0.14        0.96      1.02 o 
  -8   5   2      157.80      156.40      2.78 o 
  -7   5   2      186.27      186.30      2.88 o 
  -6   5   2        4.52        5.99      0.64 o 
  -5   5   2     1329.59     1396.42     14.71 o 
  -4   5   2      225.91      280.69      2.96 o 
  -3   5   2     1526.08     1611.41     12.18 o 
  -2   5   2      420.70      427.97      3.87 o 
  -1   5   2     7170.58     7103.45     54.29 o 
   0   5   2     4080.71     4250.05     34.67 o 
   1   5   2     1922.80     2018.65     19.68 o 
   2   5   2      896.29      921.15     10.20 o 
   3   5   2      343.49      318.01      5.98 o 
   4   5   2     2940.13     2950.68     26.35 o 
   5   5   2       48.97       58.84      1.49 o 
   6   5   2      178.76      176.61      4.22 o 
   7   5   2      243.44      242.64      7.52 o 
   8   5   2      107.59      100.12      5.46 o 
   9   5   2      919.32      939.79     15.56 o 
  10   5   2       39.97       43.47      3.33 o 
 -10   6   2       34.84       34.37      2.88 o 
  -9   6   2       30.81       30.18      1.68 o 
  -8   6   2       90.95       94.30      2.08 o 
  -7   6   2       16.54       16.64      1.04 o 
  -6   6   2       55.96       50.86      1.40 o 
  -5   6   2        8.64       11.11      0.79 o 
  -4   6   2      226.15      215.45      2.48 o 
  -3   6   2     3025.01     2957.18     21.74 o 
  -2   6   2      318.74      324.36      3.14 o 
  -1   6   2      407.12      378.96      3.49 o 
   0   6   2      115.71      111.41      1.43 o 
   1   6   2     7909.67     8464.19     85.47 o 
   2   6   2     5065.73     5158.52     52.29 o 
   3   6   2     1278.12     1337.82     10.69 o 
   4   6   2      801.75      780.87      8.34 o 
   5   6   2      168.94      152.73      2.80 o 
   6   6   2     2391.98     2369.97     32.49 o 
   7   6   2       10.87       14.08      1.54 o 
   8   6   2      715.82      698.40     12.13 o 
   9   6   2      457.76      449.97      9.16 o 
  -9   7   2        7.12        7.79      1.09 o 
  -8   7   2      552.01      546.40      6.93 o 
  -7   7   2      246.78      251.80      3.95 o 
  -6   7   2      907.80      928.33     10.57 o 
  -5   7   2     1503.64     1443.06     12.95 o 
  -4   7   2      124.91      130.17      1.99 o 
  -3   7   2       24.48       18.40      0.70 o 
  -2   7   2        4.41        8.94      0.58 o 
  -1   7   2     2542.63     2570.05     20.05 o 
   0   7   2     1846.86     2104.41     16.52 o 
   1   7   2     1208.59     1223.36     12.58 o 
   2   7   2      728.13      788.60      7.56 o 
   3   7   2      149.43      171.21      2.79 o 
   4   7   2     3559.52     3574.88     46.19 o 
   5   7   2       40.95       43.62      1.47 o 
   6   7   2        0.29        0.83      0.47 o 
   7   7   2       98.60      104.29      3.51 o 
   8   7   2      591.24      554.18     10.28 o 
   9   7   2      471.06      472.79      9.59 o 
  -9   8   2        7.89       11.17      1.26 o 
  -8   8   2      230.96      249.17      5.94 o 
  -7   8   2      156.64      161.04      3.01 o 
  -6   8   2      448.82      456.06      6.03 o 
  -5   8   2      602.35      597.61      6.67 o 
  -4   8   2      964.23      926.77      8.66 o 
  -3   8   2     2807.49     2899.37     22.79 o 
  -2   8   2        0.73        0.56      0.28 o 
  -1   8   2      289.05      274.15      2.68 o 
   0   8   2       28.70       31.99      0.76 o 
   1   8   2       66.76       84.37      1.37 o 
   2   8   2     1121.98     1131.73      9.80 o 
   3   8   2        8.25        6.61      0.50 o 
   4   8   2      231.17      229.84      4.61 o 
   5   8   2        6.14        4.15      0.69 o 
   6   8   2      356.87      356.33      5.50 o 
   7   8   2      645.00      638.30     11.21 o 
   8   8   2        0.68       -0.28      1.02 o 
   9   8   2        1.18        2.53      1.37 o 
  -9   9   2        4.14        5.63      1.11 o 
  -8   9   2      175.10      170.12      3.02 o 
  -7   9   2       93.33       94.40      2.25 o 
  -6   9   2      392.95      400.59      5.55 o 
  -5   9   2       86.95       83.74      1.89 o 
  -4   9   2        0.60        1.48      0.52 o 
  -3   9   2        1.12        2.48      0.49 o 
  -2   9   2      636.79      645.57      5.85 o 
  -1   9   2      664.84      620.01      5.27 o 
   0   9   2       16.97       17.93      0.67 o 
   1   9   2      390.40      474.33      4.74 o 
   2   9   2      202.19      207.23      3.11 o 
   3   9   2        0.43        1.29      0.44 o 
   4   9   2     1710.72     1719.43     17.21 o 
   5   9   2       22.48       17.20      1.19 o 
   6   9   2       20.49       17.51      1.20 o 
   7   9   2      136.75      120.22      4.00 o 
   8   9   2       80.53       85.74      3.56 o 
   9   9   2        0.60        0.50      1.30 o 
  -9  10   2       42.55       44.06      2.21 o 
  -8  10   2       40.32       41.62      1.61 o 
  -7  10   2       34.19       36.51      1.51 o 
  -6  10   2       20.67       20.42      1.24 o 
  -5  10   2       50.52       54.46      1.58 o 
  -4  10   2      308.84      321.43      4.92 o 
  -3  10   2       68.45       69.08      1.60 o 
  -2  10   2       20.30       23.52      0.84 o 
  -1  10   2        8.89        8.58      0.57 o 
   0  10   2     1115.48     1081.52      9.16 o 
   1  10   2      535.22      543.30      5.85 o 
   2  10   2      628.22      605.48      8.34 o 
   3  10   2       46.21       49.51      1.39 o 
   4  10   2      101.82      103.15      4.34 o 
   5  10   2      131.76      119.11      3.24 o 
   6  10   2        2.90        3.36      0.78 o 
   7  10   2       47.19       54.40      3.09 o 
   8  10   2       14.97       17.26      2.01 o 
   9  10   2        7.65        6.67      1.65 o 
  -8  11   2        0.23       -0.48      0.89 o 
  -7  11   2      451.75      445.37      6.24 o 
  -6  11   2      194.27      186.90      3.46 o 
  -5  11   2      203.28      194.47      3.49 o 
  -4  11   2      411.13      400.37      5.49 o 
  -3  11   2      585.26      590.69      6.57 o 
  -2  11   2     1367.15     1340.07     12.95 o 
  -1  11   2        2.30        1.39      0.40 o 
   0  11   2       32.28       29.89      1.12 o 
   1  11   2     3996.37     3950.76     35.21 o 
   2  11   2       32.89       19.55      0.97 o 
   3  11   2      481.30      465.14      6.55 o 
   4  11   2        1.49        3.03      0.70 o 
   5  11   2        3.19        4.55      1.41 o 
   6  11   2      206.82      201.12      4.05 o 
   7  11   2        1.98        0.73      0.67 o 
   8  11   2       95.03      101.99      4.07 o 
  -8  12   2        2.72        2.17      1.21 o 
  -7  12   2        1.77        1.13      0.72 o 
  -6  12   2      284.60      287.97      4.67 o 
  -5  12   2      413.71      417.07      5.94 o 
  -4  12   2      330.18      324.05      4.83 o 
  -3  12   2      305.03      297.42      4.35 o 
  -2  12   2       21.35       25.16      1.13 o 
  -1  12   2     1395.11     1357.78     14.28 o 
   0  12   2      239.15      219.63      3.16 o 
   1  12   2       17.63       16.08      1.03 o 
   2  12   2      361.40      302.12      4.00 o 
   3  12   2       69.60       64.62      1.92 o 
   4  12   2        2.12        1.55      0.82 o 
   5  12   2      373.20      366.12      7.05 o 
   6  12   2        0.14        1.58      0.81 o 
   7  12   2      467.05      473.13      7.40 o 
   8  12   2       68.04       65.56      6.01 o 
  -8  13   2       22.34       23.84      3.95 o 
  -7  13   2      429.00      429.72      6.78 o 
  -6  13   2      354.82      350.33      5.90 o 
  -5  13   2      265.15      264.65      4.87 o 
  -4  13   2      916.56      926.05     11.94 o 
  -3  13   2       14.53       16.67      1.57 o 
  -2  13   2       41.20       45.02      1.42 o 
  -1  13   2      254.38      264.91      4.43 o 
   0  13   2       29.81       28.88      2.74 o 
   1  13   2       29.77       39.35      1.52 o 
   2  13   2      144.35      131.29      2.44 o 
   3  13   2       94.53       89.04      2.35 o 
   4  13   2      496.84      448.35      6.57 o 
   5  13   2       86.08       94.02      3.18 o 
   6  13   2      444.25      448.11      7.31 o 
   7  13   2      233.20      224.58      4.54 o 
   8  13   2        0.25        0.04      1.26 o 
  -7  14   2        8.02        8.39      1.09 o 
  -6  14   2       65.27       65.26      2.70 o 
  -5  14   2      809.64      817.53     11.22 o 
  -4  14   2        0.40        0.65      0.77 o 
  -3  14   2      744.62      756.72      9.11 o 
  -2  14   2      671.71      680.21      9.08 o 
  -1  14   2      185.07      195.10      4.97 o 
   0  14   2      915.07      921.01     13.72 o 
   1  14   2       77.46       77.97      3.42 o 
   2  14   2        0.25        4.07      1.54 o 
   3  14   2      752.87      707.41      9.66 o 
   4  14   2        0.81        0.22      0.61 o 
   5  14   2       21.50       18.97      2.13 o 
   6  14   2      238.31      253.72      5.76 o 
   7  14   2        0.17        1.75      0.93 o 
  -7  15   2       42.21       39.43      1.88 o 
  -6  15   2       63.93       69.60      3.68 o 
  -5  15   2       31.67       31.58      2.11 o 
  -4  15   2       33.67       34.89      1.90 o 
  -3  15   2      253.77      255.47      4.70 o 
  -2  15   2       11.82       15.32      1.39 o 
  -1  15   2      631.75      613.12      8.47 o 
   0  15   2        6.07        5.62      1.07 o 
   1  15   2      297.27      291.40      5.67 o 
   2  15   2       59.18       52.49      2.15 o 
   3  15   2       20.06       20.01      1.42 o 
   4  15   2        3.11        4.05      0.84 o 
   5  15   2       16.46       15.34      1.72 o 
   6  15   2       94.19       97.16      3.09 o 
   7  15   2        0.60        1.21      0.92 o 
  -6  16   2        3.57        4.50      1.06 o 
  -5  16   2       13.62       11.85      1.35 o 
  -4  16   2       18.28       17.64      1.45 o 
  -3  16   2       44.86       49.48      2.65 o 
  -2  16   2       88.50       83.99      2.94 o 
  -1  16   2        2.28        2.01      0.85 o 
   0  16   2       31.36       32.14      2.03 o 
   1  16   2        8.49        7.13      1.16 o 
   2  16   2       91.54       85.32      2.82 o 
   3  16   2       19.02       21.91      1.87 o 
   4  16   2       35.09       32.30      1.75 o 
   5  16   2        2.46        1.29      1.33 o 
   6  16   2       20.08       17.54      1.74 o 
  -6  17   2        7.17        9.05      1.39 o 
  -5  17   2        0.38       -0.37      1.07 o 
  -4  17   2        0.33        1.50      0.91 o 
  -3  17   2       86.47       87.05      3.20 o 
  -2  17   2       27.39       23.56      1.92 o 
  -1  17   2      354.10      360.42      7.00 o 
   0  17   2       67.77       66.17      3.18 o 
   1  17   2       39.48       32.08      2.20 o 
   2  17   2       60.95       57.30      3.37 o 
   3  17   2      415.05      387.62      8.23 o 
   4  17   2      146.72      150.95      5.36 o 
   5  17   2       34.03       35.99      3.01 o 
  -5  18   2        1.08        1.24      1.19 o 
  -4  18   2        5.28        5.61      1.30 o 
  -3  18   2        4.82        1.37      1.05 o 
  -2  18   2        0.45        0.02      1.11 o 
  -1  18   2        0.81        0.93      1.05 o 
   0  18   2      216.34      216.67      5.16 o 
   1  18   2        9.65       10.85      1.44 o 
   2  18   2       41.74       42.49      2.66 o 
   3  18   2      217.14      218.40      5.68 o 
   4  18   2       71.74       78.11      3.70 o 
   5  18   2      472.16      488.29     14.49 o 
  -4  19   2      161.05      167.42      4.60 o 
  -3  19   2      274.88      298.16      6.56 o 
  -2  19   2       16.58       13.56      1.94 o 
  -1  19   2        6.45        3.91      1.52 o 
   0  19   2      165.65      177.73      4.69 o 
   1  19   2      203.31      209.97      5.10 o 
   2  19   2       83.95       81.63      3.56 o 
   3  19   2       33.48       33.97      2.45 o 
  -2  20   2      170.02      181.52      6.04 o 
  -1  20   2       57.07       55.45      3.68 o 
   0  20   2      488.50      497.85      9.17 o 
   1  20   2       37.69       44.98      2.68 o 
   2  20   2        7.20        6.39      1.57 o 
 -10   1   3       80.36       80.85      3.15 o 
  -9   1   3       72.87       72.39      2.60 o 
  -8   1   3       84.00       77.42      1.83 o 
  -7   1   3      682.89      674.51      7.46 o 
  -6   1   3      178.61      200.62      2.94 o 
  -5   1   3        5.64        4.51      0.46 o 
  -4   1   3     3898.13     4038.93     31.17 o 
  -3   1   3      394.30      447.05      4.03 o 
  -2   1   3       13.07       19.63      0.93 o 
  -1   1   3     7143.57     7391.42     65.52 o 
   0   1   3      300.04      325.87      3.79 o 
   1   1   3     1093.81     1075.27     12.27 o 
   2   1   3      604.75      554.35     27.49 o 
   3   1   3      212.24      258.09      4.06 o 
   4   1   3     1843.09     1882.73     21.94 o 
   6   1   3      152.28      154.13      3.17 o 
   7   1   3      842.72      850.77     11.59 o 
   8   1   3      366.42      366.76      7.09 o 
   9   1   3       64.56       69.66      3.06 o 
  10   1   3        8.35        6.82      1.53 o 
 -10   2   3        4.19        2.33      1.79 o 
  -9   2   3        3.83        2.06      0.63 o 
  -8   2   3      121.10      118.14      2.29 o 
  -7   2   3      254.09      244.21      3.51 o 
  -6   2   3      104.43      130.21      2.79 o 
  -5   2   3      855.51      871.80      7.59 o 
  -4   2   3     1497.56     1496.08     12.12 o 
  -3   2   3      168.52      198.57      2.30 o 
  -2   2   3      619.79      634.00      5.31 o 
  -1   2   3       57.04       59.03      0.85 o 
   0   2   3     2669.46     2575.72     25.27 o 
   1   2   3       18.70       15.52      1.18 o 
   3   2   3      323.50      369.58     10.91 o 
   4   2   3        8.15        8.85      0.82 o 
   6   2   3      823.41      838.32     11.07 o 
   7   2   3      221.27      232.38      4.45 o 
   8   2   3        0.04        0.24      0.82 o 
   9   2   3       10.00       11.07      1.60 o 
  10   2   3      243.99      224.41      5.84 o 
 -10   3   3       79.60       88.14      3.93 o 
  -9   3   3        0.56        0.55      0.57 o 
  -8   3   3        9.38        6.58      1.04 o 
  -7   3   3      332.16      323.19      4.26 o 
  -6   3   3      879.04      911.50      9.42 o 
  -5   3   3      375.48      334.87      3.71 o 
  -4   3   3     2037.51     2117.18     19.48 o 
  -3   3   3      514.19      540.84      5.10 o 
  -2   3   3      796.72      778.90      6.10 o 
  -1   3   3     3001.11     2975.59     22.80 o 
   0   3   3        1.18       -0.36      0.36 o 
   1   3   3      591.78      582.92      5.53 o 
   2   3   3       78.67       71.49      4.82 o 
   3   3   3      305.13      325.77      4.44 o 
   4   3   3     4020.74     3961.58     39.76 o 
   5   3   3        0.35       -0.19      0.27 o 
   6   3   3        5.33        7.52      1.39 o 
   7   3   3      488.44      495.31      7.59 o 
   8   3   3       56.69       61.21      3.34 o 
   9   3   3      206.50      203.39      5.29 o 
  10   3   3      224.58      222.97      5.89 o 
 -10   4   3        0.10       -0.02      0.72 o 
  -9   4   3        7.79        8.29      1.07 o 
  -8   4   3      212.19      209.86      3.35 o 
  -7   4   3       52.03       50.46      1.48 o 
  -6   4   3     1369.04     1393.45     13.74 o 
  -5   4   3       88.36       79.85      1.50 o 
  -4   4   3     1036.52     1059.48      8.91 o 
  -3   4   3     1610.36     1597.33     13.56 o 
  -2   4   3     2181.57     2301.34     16.92 o 
  -1   4   3        2.07        1.36      0.37 o 
   0   4   3     5212.77     5193.47     46.08 o 
   1   4   3       49.95       70.67      1.56 o 
   2   4   3        6.41       15.14      0.49 o 
   3   4   3      312.58      364.33      5.56 o 
   4   4   3        0.14        0.48      0.31 o 
   5   4   3        5.07       10.27      1.08 o 
   6   4   3     1624.87     1646.04     20.14 o 
   7   4   3        0.16        0.78      0.81 o 
   8   4   3        0.23        1.16      0.95 o 
   9   4   3      132.85      130.00      4.17 o 
  10   4   3       66.60       75.18      3.46 o 
 -10   5   3      129.20      135.77      5.16 o 
  -9   5   3        0.10        0.05      0.58 o 
  -8   5   3        3.62        3.92      0.81 o 
  -7   5   3      195.98      190.44      3.02 o 
  -6   5   3        0.67        1.46      0.54 o 
  -5   5   3     1240.80     1290.66     11.48 o 
  -4   5   3      275.81      336.01      3.45 o 
  -3   5   3      197.36      217.53      2.88 o 
  -2   5   3        1.12        5.58      0.38 o 
  -1   5   3     4065.53     4026.88     30.81 o 
   0   5   3      401.73      493.95      4.93 o 
   1   5   3      430.92      432.24      4.26 o 
   2   5   3     1195.89     1249.77     11.62 o 
   3   5   3       20.36       30.05      0.81 o 
   5   5   3       10.96       24.34      1.25 o 
   6   5   3      301.46      284.87      5.70 o 
   7   5   3       48.18       51.24      2.43 o 
   8   5   3       20.04       22.06      1.92 o 
   9   5   3        0.07        0.19      1.10 o 
 -10   6   3        0.00        0.20      0.84 o 
  -9   6   3       17.48       17.89      1.04 o 
  -8   6   3       34.49       34.39      2.23 o 
  -7   6   3      911.75      893.14     11.66 o 
  -6   6   3       28.34       27.87      1.17 o 
  -5   6   3      199.86      206.47      2.59 o 
  -4   6   3      232.70      242.68      2.76 o 
  -3   6   3      260.93      255.09      2.78 o 
  -2   6   3      723.43      678.41      5.89 o 
  -1   6   3     1048.41     1066.81      8.73 o 
   0   6   3      218.51      214.12      2.32 o 
   1   6   3    11394.39    11842.56     96.45 o 
   2   6   3      435.72      416.02      4.40 o 
   3   6   3       48.94       59.09      1.50 o 
   4   6   3       22.26       20.33      0.72 o 
   5   6   3     1155.57     1200.05     17.31 o 
   6   6   3       26.16       35.83      2.02 o 
   7   6   3      338.88      334.87      6.82 o 
   8   6   3       61.19       65.68      2.90 o 
   9   6   3        0.69        0.02      1.09 o 
  -9   7   3        8.12        8.29      0.79 o 
  -8   7   3       14.79       13.16      1.06 o 
  -7   7   3     1076.02     1078.43     12.25 o 
  -6   7   3      134.09      137.66      2.70 o 
  -5   7   3       28.67       31.90      1.37 o 
  -4   7   3      492.00      466.58      4.57 o 
  -3   7   3      201.80      221.58      2.59 o 
  -2   7   3      251.33      304.45      4.30 o 
  -1   7   3     1100.35     1084.52      9.48 o 
   0   7   3     6552.54     6814.81     55.57 o 
   1   7   3      392.58      381.12      4.38 o 
   2   7   3      290.41      351.78      4.08 o 
   3   7   3       49.52       59.55      1.35 o 
   4   7   3       36.84       37.09      1.46 o 
   5   7   3      139.58      132.33      2.71 o 
   6   7   3      330.13      296.83      6.11 o 
   7   7   3       30.36       29.36      2.12 o 
   8   7   3        6.11        7.03      1.43 o 
   9   7   3      545.82      534.95     10.35 o 
  -9   8   3      298.21      292.81      5.69 o 
  -8   8   3        0.83       -0.25      0.64 o 
  -7   8   3        2.09        2.09      0.69 o 
  -6   8   3       15.31       16.34      1.22 o 
  -5   8   3        0.06        0.04      0.51 o 
  -4   8   3      669.58      686.73      6.33 o 
  -3   8   3      115.56      131.11      2.01 o 
  -2   8   3      656.83      613.83      5.93 o 
  -1   8   3      182.12      174.14      2.06 o 
   0   8   3        3.79        8.14      0.48 o 
   1   8   3      475.48      537.22      4.75 o 
   2   8   3       53.28       57.34      1.33 o 
   3   8   3     2124.40     2095.36     35.56 o 
   4   8   3        7.53        9.07      1.01 o 
   5   8   3      209.60      222.63      4.40 o 
   6   8   3       98.00      114.85      3.57 o 
   7   8   3      484.74      459.80      8.80 o 
   8   8   3      125.61      125.42      4.17 o 
   9   8   3       11.56       13.02      1.88 o 
  -9   9   3      285.80      279.35      5.61 o 
  -8   9   3       79.76       77.79      2.15 o 
  -7   9   3      344.73      348.11      5.65 o 
  -6   9   3        0.89       -0.01      0.62 o 
  -5   9   3      680.64      650.57      7.29 o 
  -4   9   3     3251.56     3201.14     26.91 o 
  -3   9   3      131.72      146.20      2.36 o 
  -2   9   3      935.02     1007.80      9.19 o 
  -1   9   3       27.22       25.54      0.92 o 
   0   9   3        5.07       16.75      0.65 o 
   1   9   3     1066.41     1060.69     10.28 o 
   2   9   3      254.99      240.08      2.95 o 
   3   9   3      232.83      228.60      3.21 o 
   4   9   3        3.87        5.93      0.97 o 
   5   9   3      127.19      138.76      2.88 o 
   6   9   3       95.42      107.77      3.53 o 
   7   9   3      253.04      258.69      7.11 o 
   8   9   3        0.02       -0.95      0.95 o 
   9   9   3        2.93        1.68      1.77 o 
  -9  10   3        0.18        1.29      1.13 o 
  -8  10   3        1.29        1.05      0.74 o 
  -7  10   3      266.48      273.61      4.51 o 
  -6  10   3      602.27      582.08      7.56 o 
  -5  10   3      969.72      956.68     10.09 o 
  -4  10   3     1607.20     1566.34     14.03 o 
  -3  10   3       48.11       48.33      1.36 o 
  -2  10   3     1500.51     1518.43     13.38 o 
  -1  10   3      175.73      188.50      2.24 o 
   0  10   3     2719.39     2713.37     22.87 o 
   1  10   3       79.97       92.37      1.96 o 
   2  10   3      673.88      681.01      7.80 o 
   3  10   3     3093.65     3009.50     33.43 o 
   4  10   3       97.01       84.86      2.60 o 
   5  10   3       28.54       19.09      1.41 o 
   6  10   3        9.84       10.36      0.89 o 
   7  10   3       72.40       71.60      3.18 o 
   8  10   3      306.50      307.51      7.26 o 
  -8  11   3      228.46      220.32      4.26 o 
  -7  11   3      215.15      208.68      4.17 o 
  -6  11   3      812.22      796.64      9.80 o 
  -5  11   3        0.25        0.60      0.59 o 
  -4  11   3       93.53       89.67      2.04 o 
  -3  11   3       28.44       26.53      1.89 o 
  -2  11   3     2812.76     2724.58     27.08 o 
  -1  11   3     1154.34     1096.43     10.06 o 
   0  11   3      136.43      141.20      2.34 o 
   1  11   3     7207.40     6844.70    137.36 o 
   2  11   3       79.48       73.87      1.64 o 
   3  11   3      213.30      215.97      3.61 o 
   4  11   3       17.85       19.01      1.51 o 
   5  11   3     2194.39     2133.87     29.14 o 
   6  11   3      127.13      128.02      2.92 o 
   7  11   3      304.41      303.61      7.07 o 
   8  11   3       21.79       24.34      2.36 o 
  -8  12   3      175.51      178.65      3.77 o 
  -7  12   3      101.75      105.47      2.88 o 
  -6  12   3      538.89      556.31      8.27 o 
  -5  12   3      142.12      147.99      3.06 o 
  -4  12   3      161.68      156.80      3.33 o 
  -3  12   3       34.74       37.59      1.51 o 
  -2  12   3      181.93      201.73      3.02 o 
  -1  12   3     1443.84     1399.51     14.67 o 
   0  12   3      340.14      416.46      4.97 o 
   1  12   3      100.42       98.44      2.17 o 
   2  12   3      463.92      429.06      5.14 o 
   3  12   3      549.63      542.13      7.43 o 
   4  12   3       70.33       71.83      2.61 o 
   5  12   3      508.25      515.06      8.96 o 
   6  12   3        2.98        3.58      0.83 o 
   7  12   3        4.41        4.03      1.43 o 
   8  12   3      389.39      391.87      8.77 o 
  -8  13   3        4.88        4.80      1.00 o 
  -7  13   3        0.05        0.48      0.86 o 
  -6  13   3      144.01      147.66      3.51 o 
  -5  13   3      395.93      406.47      5.92 o 
  -4  13   3      116.21      109.67      4.20 o 
  -3  13   3      218.58      212.01      4.06 o 
  -2  13   3      402.00      398.55      4.92 o 
  -1  13   3     3315.43     3219.45     34.99 o 
   0  13   3      534.77      540.29      6.84 o 
   1  13   3      167.60      145.57      2.80 o 
   2  13   3      115.35       83.36      3.35 o 
   3  13   3      158.52      149.91      3.06 o 
   4  13   3      311.79      296.35      6.15 o 
   5  13   3      189.69      182.66      4.54 o 
   6  13   3      213.16      222.39      4.47 o 
   7  13   3      563.80      558.34     11.01 o 
  -7  14   3       22.24       19.94      1.57 o 
  -6  14   3       81.24       76.73      2.57 o 
  -5  14   3       36.37       42.05      1.86 o 
  -4  14   3      182.24      184.39      3.86 o 
  -3  14   3     1324.23     1319.85     13.19 o 
  -2  14   3      873.67      870.72     11.11 o 
  -1  14   3     1138.01     1099.99     13.40 o 
   0  14   3      218.59      192.22      4.23 o 
   1  14   3      261.63      234.01      3.88 o 
   2  14   3        1.50        0.61      0.67 o 
   3  14   3       15.05       11.27      1.03 o 
   4  14   3      143.07      120.72      3.67 o 
   5  14   3        0.14        0.26      0.95 o 
   6  14   3        5.77        1.82      0.90 o 
   7  14   3      994.62      966.62     16.70 o 
  -7  15   3      208.15      192.23      4.23 o 
  -6  15   3       17.47       17.98      1.54 o 
  -5  15   3        2.19        0.75      0.82 o 
  -4  15   3        4.60        4.60      1.39 o 
  -3  15   3       35.49       35.23      1.88 o 
  -2  15   3      196.87      195.50      4.31 o 
  -1  15   3      631.57      631.21     16.86 o 
   0  15   3     1197.37     1166.19     16.41 o 
   1  15   3       37.79       39.34      2.02 o 
   2  15   3      251.77      248.11      5.16 o 
   3  15   3      155.98      151.44      3.63 o 
   4  15   3      608.16      649.78     13.80 o 
   5  15   3      202.96      192.70      4.97 o 
   6  15   3       35.98       32.27      3.30 o 
  -6  16   3       42.53       41.15      2.76 o 
  -5  16   3        0.90        0.56      0.97 o 
  -4  16   3       35.43       35.52      1.98 o 
  -3  16   3     2615.87     2707.44     35.16 o 
  -2  16   3      105.31      102.02      2.83 o 
  -1  16   3      240.09      239.62      5.26 o 
   0  16   3      527.09      523.69     11.78 o 
   1  16   3      278.52      265.08      5.42 o 
   2  16   3     1859.69     1781.32     28.69 o 
   3  16   3       25.68       25.79      2.33 o 
   4  16   3      468.78      493.03     12.67 o 
   5  16   3       45.39       43.55      2.58 o 
   6  16   3      179.25      184.66      4.34 o 
  -5  17   3     1151.55     1196.08     15.25 o 
  -4  17   3       23.68       25.17      1.76 o 
  -3  17   3      183.75      209.94      5.07 o 
  -2  17   3      139.05      130.02      3.31 o 
  -1  17   3      442.73      443.10     12.10 o 
   0  17   3      330.24      341.89      6.69 o 
   1  17   3        6.87        7.43      1.23 o 
   2  17   3      257.13      246.41      6.12 o 
   3  17   3       32.92       30.66      2.42 o 
   4  17   3      243.53      236.65      8.72 o 
   5  17   3       65.94       70.42      3.74 o 
  -5  18   3       11.89       11.79      3.06 o 
  -4  18   3       41.49       42.14      2.56 o 
  -3  18   3      185.01      172.24      4.60 o 
  -2  18   3        3.81        2.09      3.85 o 
  -1  18   3       96.89       98.46      3.37 o 
   0  18   3      156.33      161.89      4.35 o 
   1  18   3       95.23       92.46      3.16 o 
   2  18   3     1202.21     1175.81     20.24 o 
   3  18   3       61.62       57.79      2.57 o 
   4  18   3       16.15       25.82      3.31 o 
  -4  19   3        0.43       -0.48      1.41 o 
  -3  19   3       50.51       53.48      2.81 o 
  -2  19   3       26.95       35.35      3.29 o 
  -1  19   3      119.52      119.38      3.84 o 
   0  19   3       79.59       83.48      4.64 o 
   1  19   3        4.32        5.28      1.49 o 
   2  19   3      293.54      316.57      7.48 o 
   3  19   3       61.10       64.61      4.28 o 
  -2  20   3       67.95       70.95      5.68 o 
  -1  20   3        0.07        2.04      1.22 o 
   0  20   3       69.67       75.36      3.11 o 
   1  20   3      184.47      198.42      5.01 o 
   2  20   3      252.64      258.55      6.67 o 
 -10   0   4        4.11        2.88      0.98 o 
  -9   0   4      699.62      700.06     11.44 o 
  -8   0   4      262.67      268.85      7.23 o 
  -7   0   4      278.79      260.27      5.28 o 
  -6   0   4      656.16      606.47      8.21 o 
  -5   0   4      124.80      158.35      2.98 o 
  -4   0   4      196.92      170.66      2.96 o 
  -3   0   4     1795.36     1789.82     20.08 o 
  -2   0   4     5231.90     5084.17     61.65 o 
  -1   0   4    14043.82    13928.19    173.71 o 
   0   0   4        1.94       -0.55      0.55 o 
   1   0   4        0.01       -0.25      0.25 o 
   3   0   4     2976.77     2752.52     44.07 o 
   4   0   4       72.65       55.46      1.97 o 
   5   0   4      554.99      598.09     11.32 o 
   6   0   4       42.27       33.46      4.38 o 
   7   0   4        6.93        8.08      1.46 o 
   8   0   4       60.60       57.61      3.19 o 
   9   0   4        7.29        7.18      1.67 o 
  10   0   4       49.08       49.25      4.73 o 
 -10   1   4        1.97        1.12      0.64 o 
  -9   1   4      783.34      795.40      8.96 o 
  -8   1   4      319.06      328.56      4.52 o 
  -7   1   4       64.66       64.19      1.70 o 
  -6   1   4     1200.70     1216.60     12.08 o 
  -5   1   4       86.58       92.42      1.54 o 
  -4   1   4      597.16      476.99      4.82 o 
  -3   1   4        4.20        3.30      0.35 o 
  -2   1   4      207.61      195.32      2.30 o 
  -1   1   4      103.35      111.45      1.53 o 
   0   1   4        7.99        9.43      0.42 o 
   1   1   4    15420.87    14071.86    719.08 o 
   2   1   4      373.76      397.51      6.60 o 
   3   1   4      137.76      144.77      2.30 o 
   4   1   4      597.82      644.78      8.23 o 
   5   1   4     1010.31      933.55     11.73 o 
   6   1   4     1389.49     1388.60     17.15 o 
   7   1   4       97.66       91.12      2.52 o 
   8   1   4      369.50      360.31      6.25 o 
   9   1   4       42.24       41.85      2.55 o 
  10   1   4      522.31      541.14     10.15 o 
 -10   2   4       26.20       27.28      1.23 o 
  -9   2   4       27.10       30.35      1.57 o 
  -8   2   4        4.56        2.43      0.69 o 
  -7   2   4      115.32      110.27      2.48 o 
  -6   2   4     1530.57     1580.19     14.17 o 
  -5   2   4       24.33       26.62      0.91 o 
  -4   2   4     9095.24     9561.74     72.75 o 
  -3   2   4      339.65      337.63      7.33 o 
  -2   2   4      245.78      171.58      1.98 o 
  -1   2   4     7626.14     7721.27     64.77 o 
   0   2   4        2.37        0.82      0.33 o 
   1   2   4        1.00        0.24      0.18 o 
   2   2   4       59.02       81.95      1.78 o 
   3   2   4     1769.87     1637.87     31.46 o 
   4   2   4      636.16      702.25      8.90 o 
   5   2   4       33.44       34.14      2.76 o 
   6   2   4      140.99      133.01      2.90 o 
   7   2   4      515.37      517.57      7.80 o 
   8   2   4     1424.96     1405.44     18.14 o 
   9   2   4      223.60      221.29      5.42 o 
  10   2   4       19.42       14.98      3.06 o 
 -10   3   4       48.44       48.58      1.65 o 
  -9   3   4      187.22      192.34      3.27 o 
  -8   3   4       84.15       79.61      1.96 o 
  -7   3   4      223.93      223.71      3.41 o 
  -6   3   4      174.91      185.41      2.69 o 
  -5   3   4      309.30      303.16      3.72 o 
  -4   3   4    12732.09    12949.25    104.10 o 
  -3   3   4      903.86      906.91      7.63 o 
  -2   3   4       38.19       42.49      0.83 o 
  -1   3   4     2451.49     2363.00     20.78 o 
   0   3   4      397.14      383.40      3.77 o 
   1   3   4        3.17        3.81      0.51 o 
   2   3   4        0.07        0.08      0.53 o 
   3   3   4     1631.24     1775.58     34.23 o 
   4   3   4       99.80       88.07      2.28 o 
   5   3   4      579.25      554.00     19.21 o 
   6   3   4      290.58      284.56      5.57 o 
   7   3   4       60.54       64.29      2.17 o 
   8   3   4       11.50       12.82      1.50 o 
   9   3   4      218.81      210.69      5.94 o 
 -10   4   4       60.87       57.59      2.42 o 
  -9   4   4      207.66      208.74      5.40 o 
  -8   4   4        2.63        0.96      0.65 o 
  -7   4   4      436.14      431.67      5.40 o 
  -6   4   4        7.78        8.95      0.74 o 
  -5   4   4       11.63        6.84      0.61 o 
  -4   4   4     3086.72     3334.41     26.05 o 
  -3   4   4     2541.31     2396.45     18.87 o 
  -2   4   4     3148.37     3267.16     25.03 o 
  -1   4   4       22.70       30.74      0.75 o 
   0   4   4     1987.03     2068.39     20.57 o 
   1   4   4     4479.15     4734.69     42.15 o 
   2   4   4     1857.40     1977.40     20.45 o 
   3   4   4      254.41      262.00      3.87 o 
   4   4   4     1877.03     1917.94     26.40 o 
   5   4   4        1.72        0.19      0.48 o 
   6   4   4       37.54       35.97      1.58 o 
   7   4   4      312.45      295.15      6.00 o 
   8   4   4       37.14       40.41      2.29 o 
   9   4   4        7.45        7.36      1.40 o 
 -10   5   4      175.07      180.34      4.21 o 
  -9   5   4        0.11       -0.01      0.71 o 
  -8   5   4       85.24       80.16      2.01 o 
  -7   5   4       37.62       36.37      1.47 o 
  -6   5   4     1100.21     1115.04     10.51 o 
  -5   5   4      330.54      300.37      3.36 o 
  -4   5   4      194.02      230.34      2.67 o 
  -3   5   4      211.21      208.78      2.27 o 
  -2   5   4       56.22       74.60      1.19 o 
  -1   5   4    10319.98    10582.99     92.49 o 
   0   5   4     2040.27     1954.54     16.25 o 
   1   5   4        7.34        7.20      0.74 o 
   2   5   4     3724.84     3966.26     35.39 o 
   3   5   4      785.01      794.51      9.93 o 
   4   5   4      371.41      290.03     14.44 o 
   5   5   4      340.46      348.72      5.38 o 
   6   5   4      213.60      204.71      4.53 o 
   7   5   4      373.62      366.31      7.08 o 
   8   5   4        0.08       -0.79      0.79 o 
   9   5   4      160.02      164.93      4.74 o 
 -10   6   4        0.79        1.63      1.04 o 
  -9   6   4       63.46       65.85      2.02 o 
  -8   6   4      250.58      260.40      4.31 o 
  -7   6   4     1433.36     1422.47     14.37 o 
  -6   6   4      238.86      252.59      3.37 o 
  -5   6   4       27.14       21.58      0.95 o 
  -4   6   4       54.31       56.04      1.51 o 
  -3   6   4     1834.41     1863.44     14.17 o 
  -2   6   4        1.43        0.89      0.27 o 
  -1   6   4     1666.71     1929.25     16.27 o 
   0   6   4     2543.08     2553.36     19.68 o 
   1   6   4      205.90      289.28      2.86 o 
   2   6   4     3758.46     3794.00     34.00 o 
   3   6   4        0.92        1.54      0.31 o 
   5   6   4     2129.48     2162.97     29.48 o 
   6   6   4       37.46       35.84      1.91 o 
   7   6   4     1643.64     1607.02     23.18 o 
   8   6   4       85.23       77.02      3.05 o 
   9   6   4        6.66        5.17      1.32 o 
  -9   7   4       28.18       28.71      1.50 o 
  -8   7   4       19.72       19.35      1.30 o 
  -7   7   4       38.74       35.77      1.57 o 
  -6   7   4      403.08      390.93      4.61 o 
  -5   7   4     1883.62     1866.82     15.39 o 
  -4   7   4      207.02      223.25      2.88 o 
  -3   7   4      905.75      875.38      7.22 o 
  -2   7   4     1884.78     1991.27     15.90 o 
  -1   7   4      523.73      497.44      4.55 o 
   0   7   4     1822.65     1885.38     15.92 o 
   1   7   4      113.75      112.61      1.36 o 
   2   7   4     4040.69     4067.64     36.00 o 
   3   7   4       10.51        7.01      0.58 o 
   4   7   4     3164.57     3005.97     49.94 o 
   5   7   4        0.39       -0.60      0.60 o 
   6   7   4      736.49      657.87     10.87 o 
   7   7   4      516.93      517.52      9.38 o 
   8   7   4       63.28       60.18      4.84 o 
   9   7   4        2.46        2.53      1.56 o 
  -9   8   4       72.59       76.72      2.19 o 
  -8   8   4      290.34      305.08      4.90 o 
  -7   8   4       33.95       34.54      1.77 o 
  -6   8   4      280.84      284.93      4.08 o 
  -5   8   4      464.74      476.90      5.25 o 
  -4   8   4      582.49      605.94      5.77 o 
  -3   8   4     1135.05     1129.09      9.10 o 
  -2   8   4      125.24      150.10      1.98 o 
  -1   8   4     1521.91     1689.57     12.80 o 
   0   8   4     1566.03     1654.34     15.46 o 
   1   8   4      440.02      497.14      4.16 o 
   2   8   4     1915.69     1940.85     26.10 o 
   3   8   4        6.95        6.23      0.79 o 
   4   8   4      115.19       99.01      2.41 o 
   5   8   4      150.35      147.78      3.84 o 
   6   8   4     1314.90     1239.21     18.53 o 
   7   8   4       39.80       41.31      2.42 o 
   8   8   4       44.83       46.89      2.84 o 
   9   8   4      694.24      699.62     12.62 o 
  -9   9   4       92.32       97.74      3.26 o 
  -8   9   4        7.43       10.19      1.17 o 
  -7   9   4        0.34        0.09      0.71 o 
  -6   9   4        6.57        9.65      1.01 o 
  -5   9   4      668.39      672.69      7.55 o 
  -4   9   4        0.82        0.78      0.45 o 
  -3   9   4      461.02      454.01      4.55 o 
  -2   9   4      288.56      294.83      3.21 o 
  -1   9   4        0.33       -0.25      0.28 o 
   0   9   4      476.86      474.41      5.19 o 
   1   9   4        6.66       11.14      0.62 o 
   2   9   4      437.37      441.29      5.11 o 
   3   9   4        1.00        0.89      0.61 o 
   4   9   4        0.48        2.88      0.85 o 
   5   9   4       91.85       82.57      1.94 o 
   6   9   4       70.28       67.09      2.79 o 
   7   9   4      345.48      354.13      9.58 o 
   8   9   4       26.61       22.87      2.15 o 
  -9  10   4       17.42       18.65      1.39 o 
  -8  10   4      194.83      195.02      4.08 o 
  -7  10   4       29.93       29.01      1.77 o 
  -6  10   4      521.66      506.58      7.59 o 
  -5  10   4        8.37        7.59      0.91 o 
  -4  10   4      614.05      617.90      6.91 o 
  -3  10   4       93.20       99.62      1.91 o 
  -2  10   4        1.39        3.51      0.51 o 
  -1  10   4     1155.57     1160.11     10.51 o 
   0  10   4        0.17        0.85      0.33 o 
   1  10   4      333.59      317.10      4.28 o 
   2  10   4      311.50      319.99      4.69 o 
   3  10   4       13.73       17.66      1.35 o 
   4  10   4       59.04       67.53      2.25 o 
   5  10   4     1110.40     1048.01     15.18 o 
   6  10   4        8.90        8.75      1.39 o 
   7  10   4       27.68       24.66      2.14 o 
   8  10   4        0.88        0.95      1.15 o 
  -8  11   4       20.65       21.72      1.57 o 
  -7  11   4       58.21       61.05      2.27 o 
  -6  11   4       65.86       69.29      3.07 o 
  -5  11   4       79.68       80.36      2.18 o 
  -4  11   4        7.85        5.17      0.72 o 
  -3  11   4      735.47      743.05      8.63 o 
  -2  11   4      450.20      429.86      4.40 o 
  -1  11   4      604.08      595.30      6.02 o 
   0  11   4      156.72      171.03      2.93 o 
   1  11   4      144.94      143.75      2.58 o 
   2  11   4       44.63       45.34      1.47 o 
   3  11   4      197.11      163.67      3.90 o 
   4  11   4       47.05       55.57      2.16 o 
   5  11   4      790.90      822.01     12.56 o 
   6  11   4      370.55      374.25     11.76 o 
   7  11   4        4.66        5.40      1.37 o 
   8  11   4        0.00       -0.48      1.12 o 
  -8  12   4       26.09       31.18      1.84 o 
  -7  12   4        7.72        6.15      1.10 o 
  -6  12   4      131.47      133.76      5.36 o 
  -5  12   4      139.19      148.96      3.10 o 
  -4  12   4       45.15       43.87      1.55 o 
  -3  12   4      266.13      257.49      4.00 o 
  -2  12   4      310.08      335.18      4.27 o 
  -1  12   4      162.26      160.79      2.64 o 
   0  12   4      203.67      148.58      2.76 o 
   1  12   4       37.49       39.92      1.40 o 
   2  12   4      553.71      544.16      7.49 o 
   3  12   4      195.87      196.70      4.54 o 
   4  12   4       98.77       96.15      3.78 o 
   5  12   4      235.23      231.70      4.98 o 
   6  12   4       35.43       39.76      2.70 o 
   7  12   4       11.16       14.15      1.90 o 
   8  12   4      105.98      109.46      4.29 o 
  -8  13   4      247.83      235.91      7.70 o 
  -7  13   4      291.97      283.85      5.38 o 
  -6  13   4        6.53        5.81      1.72 o 
  -5  13   4        6.05        5.63      1.02 o 
  -4  13   4      729.65      719.38      8.93 o 
  -3  13   4       22.71       22.59      1.30 o 
  -2  13   4      444.53      437.55      5.77 o 
  -1  13   4     1702.00     1698.78     22.51 o 
   0  13   4       40.36       45.03      1.60 o 
   1  13   4      296.56      275.61      4.20 o 
   2  13   4        0.69        5.07      2.17 o 
   3  13   4       20.82       20.12      1.17 o 
   4  13   4       52.86       56.77      2.42 o 
   5  13   4      344.15      354.56      6.88 o 
   6  13   4      105.58      105.01      2.89 o 
   7  13   4       25.13       21.48      2.29 o 
  -7  14   4       12.16        9.92      1.43 o 
  -6  14   4      425.36      421.17     17.73 o 
  -5  14   4      279.22      280.39      5.17 o 
  -4  14   4       44.01       45.98      1.98 o 
  -3  14   4      224.62      230.28      3.90 o 
  -2  14   4      119.20      116.85      2.88 o 
  -1  14   4       31.72       25.17      1.73 o 
   0  14   4      733.90      640.63      9.90 o 
   1  14   4       81.79       65.97      2.13 o 
   2  14   4      227.76      195.86      3.78 o 
   3  14   4      428.21      424.66      6.23 o 
   4  14   4        3.48        1.99      1.02 o 
   5  14   4       43.35       40.25      2.81 o 
   6  14   4      614.77      571.64      8.52 o 
   7  14   4       19.88       20.51      2.31 o 
  -7  15   4      258.77      251.79      5.68 o 
  -6  15   4       57.61       61.83      3.21 o 
  -5  15   4      321.67      333.02      6.30 o 
  -4  15   4      121.33      124.47      3.65 o 
  -3  15   4       28.88       28.16      1.55 o 
  -2  15   4      317.31      315.82      6.23 o 
  -1  15   4       13.84       16.31      1.52 o 
   0  15   4        4.29        4.43      1.26 o 
   1  15   4       89.64       91.64      4.56 o 
   2  15   4       47.18       42.97      1.79 o 
   3  15   4       34.32       33.03      1.43 o 
   4  15   4      378.75      372.46      7.53 o 
   5  15   4        0.35       -0.62      0.93 o 
   6  15   4       25.53       25.63      1.76 o 
  -6  16   4        2.13        2.65      1.21 o 
  -5  16   4      110.88      111.95      3.59 o 
  -4  16   4       67.64       68.83      3.59 o 
  -3  16   4      741.07      740.66     10.21 o 
  -2  16   4        0.61       -0.17      0.91 o 
  -1  16   4        5.20        4.15      1.33 o 
   0  16   4       21.29       23.60      1.75 o 
   1  16   4      212.36      186.51      7.41 o 
   2  16   4       97.94       89.07      3.12 o 
   3  16   4        3.29        3.36      0.91 o 
   4  16   4      304.03      323.50      7.02 o 
   5  16   4       22.03       21.96      2.19 o 
   6  16   4       11.26       15.06      1.40 o 
  -5  17   4        3.95        6.26      1.85 o 
  -4  17   4       35.52       32.83      2.44 o 
  -3  17   4        0.05       -0.12      1.01 o 
  -2  17   4       25.54       21.94      1.90 o 
  -1  17   4       17.08       15.22      1.70 o 
   0  17   4       22.72       19.15      1.72 o 
   1  17   4        0.63        0.30      1.45 o 
   2  17   4        1.01        0.78      0.94 o 
   3  17   4       32.59       29.12      1.70 o 
   4  17   4       47.29       51.04      3.25 o 
   5  17   4       84.36       83.49      3.33 o 
  -4  18   4      144.85      156.11      4.44 o 
  -3  18   4        7.49        8.83      3.03 o 
  -2  18   4      434.42      458.51      9.70 o 
  -1  18   4       62.10       65.87      2.80 o 
   0  18   4       87.09       84.36      3.10 o 
   1  18   4       83.16       91.45      3.61 o 
   2  18   4      149.83      152.02      4.99 o 
   3  18   4       75.76       61.19      2.26 o 
   4  18   4      318.88      348.28     11.31 o 
  -3  19   4       29.66       31.02      2.87 o 
  -2  19   4      264.70      285.61      6.38 o 
  -1  19   4      193.33      197.28      5.04 o 
   0  19   4      278.29      295.18      6.33 o 
   1  19   4      505.98      501.82     10.51 o 
   2  19   4      184.44      184.20      5.55 o 
   3  19   4      334.14      336.90     11.58 o 
  -2  20   4      289.17      290.51     11.14 o 
  -1  20   4      116.83      120.24      5.20 o 
   0  20   4       88.53       90.65      3.37 o 
   1  20   4      413.94      419.11      9.35 o 
 -10   1   5        3.93        3.84      0.85 o 
  -9   1   5       75.59       72.63      2.01 o 
  -8   1   5       26.61       22.98      2.11 o 
  -7   1   5      287.45      283.42      4.05 o 
  -6   1   5       24.23       23.02      1.22 o 
  -5   1   5       18.29       20.52      0.86 o 
  -4   1   5      477.90      483.57      4.59 o 
  -3   1   5      107.04      138.22      1.86 o 
  -2   1   5       47.84       35.42      0.75 o 
   0   1   5      748.86      779.52      9.38 o 
   1   1   5     2525.08     2657.97     94.42 o 
   2   1   5       19.82       33.27      1.08 o 
   3   1   5     1036.53     1233.41     14.48 o 
   4   1   5       98.41      103.67      1.99 o 
   5   1   5        9.36        8.27      0.88 o 
   6   1   5      491.82      484.71      7.02 o 
   7   1   5       82.83       82.56      2.47 o 
   8   1   5      686.37      694.68     10.09 o 
   9   1   5       26.42       20.31      1.82 o 
 -10   2   5        2.68        1.50      0.73 o 
  -9   2   5      191.79      196.21      3.76 o 
  -8   2   5     1121.97     1100.49     11.68 o 
  -7   2   5        1.82        1.57      0.66 o 
  -6   2   5     1777.92     1845.08     15.30 o 
  -5   2   5     1386.43     1491.60     12.41 o 
  -4   2   5      732.55      737.21      6.94 o 
  -3   2   5     2654.19     2788.14     21.78 o 
  -2   2   5      171.48      153.18      1.79 o 
  -1   2   5      642.55      644.15      7.63 o 
   0   2   5      326.49      304.76      3.85 o 
   1   2   5        8.73        4.53      0.63 o 
   2   2   5     5075.36     5578.31    108.56 o 
   3   2   5      375.89      361.00      4.18 o 
   4   2   5        4.40        5.81      0.50 o 
   5   2   5     2254.00     2287.76     23.59 o 
   6   2   5       68.19       64.98      1.97 o 
   7   2   5       21.90       22.75      1.45 o 
   8   2   5      386.98      395.71      7.45 o 
   9   2   5       34.89       34.60      2.30 o 
 -10   3   5      159.45      169.91      3.37 o 
  -9   3   5       43.09       40.77      1.66 o 
  -8   3   5        4.58        5.05      1.16 o 
  -7   3   5      548.46      546.32      6.52 o 
  -6   3   5      807.22      798.76      7.40 o 
  -5   3   5       73.05       64.08      1.43 o 
  -4   3   5        0.28        0.84      0.39 o 
  -3   3   5     1465.36     1558.84     12.61 o 
  -2   3   5     1362.79     1277.91     11.17 o 
  -1   3   5       17.52       26.74      0.72 o 
   0   3   5      360.02      362.21      3.75 o 
   1   3   5        6.64        3.18      0.50 o 
   2   3   5      651.36      631.86      7.85 o 
   3   3   5       46.66       84.04      1.68 o 
   4   3   5     2272.44     2335.70     23.87 o 
   5   3   5      583.29      595.09      7.02 o 
   6   3   5       69.11       72.00      2.07 o 
   7   3   5      520.65      525.78      8.89 o 
   8   3   5       37.04       33.12      2.10 o 
   9   3   5        2.51        3.37      1.19 o 
 -10   4   5        0.06       -0.72      0.72 o 
  -9   4   5      606.92      592.68      7.26 o 
  -8   4   5       10.38       11.78      1.04 o 
  -7   4   5       19.57       17.36      1.11 o 
  -6   4   5      115.98      116.16      1.98 o 
  -5   4   5       13.30       11.10      0.78 o 
  -4   4   5        2.19        0.83      0.37 o 
  -3   4   5     3525.97     3443.02     26.79 o 
  -2   4   5      903.21      994.29      7.80 o 
  -1   4   5     1253.70     1371.83     12.76 o 
   0   4   5     2913.15     2964.44     28.91 o 
   1   4   5      217.08      264.84      2.83 o 
   2   4   5     3197.98     3365.94    105.95 o 
   3   4   5     1694.60     1806.70     45.79 o 
   4   4   5      174.01      166.26      2.85 o 
   5   4   5       98.66       95.16      2.25 o 
   6   4   5      121.22      135.33      3.37 o 
   7   4   5       62.56       58.25      3.18 o 
   8   4   5        5.32        5.12      1.16 o 
   9   4   5      685.33      674.79     11.67 o 
 -10   5   5       32.17       32.81      2.01 o 
  -9   5   5      358.41      348.82      5.42 o 
  -8   5   5        1.73        2.07      0.76 o 
  -7   5   5       35.13       36.72      1.47 o 
  -6   5   5      266.34      281.07      3.66 o 
  -5   5   5      370.86      362.81      3.92 o 
  -4   5   5       29.77       33.40      0.96 o 
  -3   5   5       65.05       70.35      1.55 o 
  -2   5   5     3920.12     4002.20     29.14 o 
  -1   5   5     2362.75     2424.82     18.94 o 
   0   5   5       20.92       21.54      0.58 o 
   1   5   5      270.71      292.70      3.22 o 
   2   5   5     2076.25     2049.14     23.71 o 
   3   5   5      185.79      193.45     12.04 o 
   4   5   5      332.89      284.92      5.88 o 
   5   5   5      108.65      115.14      5.10 o 
   6   5   5       12.07        8.88      1.09 o 
   7   5   5      888.96      860.52     13.46 o 
   8   5   5       23.73       21.06      1.80 o 
   9   5   5      141.83      133.87      4.17 o 
  -9   6   5      115.62      106.23      2.68 o 
  -8   6   5      112.22      112.60      2.72 o 
  -7   6   5       15.48       16.69      1.13 o 
  -6   6   5     1336.36     1341.77     12.49 o 
  -5   6   5        0.93        1.96      0.48 o 
  -4   6   5      254.36      259.62      3.01 o 
  -3   6   5      682.66      637.38      5.50 o 
  -2   6   5        9.70        9.84      0.51 o 
  -1   6   5      343.06      357.01      3.66 o 
   0   6   5       59.60       53.25      1.06 o 
   1   6   5     1345.66     1369.84     11.49 o 
   2   6   5      280.18      301.09      3.31 o 
   3   6   5      545.47      522.21      8.11 o 
   4   6   5     3303.92     3011.10    337.26 o 
   5   6   5        1.54        2.44      0.87 o 
   6   6   5        2.00        1.74      0.79 o 
   7   6   5       81.59       91.69      4.38 o 
   8   6   5      136.87      128.94      3.94 o 
   9   6   5        9.74        7.27      1.42 o 
  -9   7   5        8.98       12.12      1.26 o 
  -8   7   5       35.47       32.55      2.02 o 
  -7   7   5      438.16      432.60      6.16 o 
  -6   7   5      379.10      379.02      4.58 o 
  -5   7   5      125.12      122.50      2.01 o 
  -4   7   5      930.70      942.81      8.33 o 
  -3   7   5        4.32        6.41      0.51 o 
  -2   7   5      249.86      308.21      3.23 o 
  -1   7   5     1552.42     1686.48     14.48 o 
   0   7   5       27.42       19.98      1.01 o 
   1   7   5      841.72      830.67      7.05 o 
   2   7   5      237.46      288.83      3.31 o 
   3   7   5      226.59      214.66      3.74 o 
   4   7   5      272.70      265.45      6.78 o 
   5   7   5     2324.97     2267.84     30.98 o 
   6   7   5      157.74      164.53      4.16 o 
   7   7   5      230.69      229.33      5.33 o 
   8   7   5      471.87      464.90      8.92 o 
   9   7   5       27.39       28.92      2.50 o 
  -9   8   5       27.52       28.66      1.75 o 
  -8   8   5       12.16       11.30      1.24 o 
  -7   8   5      132.24      127.47      3.14 o 
  -6   8   5     1145.86     1117.82     12.75 o 
  -5   8   5        0.00       -0.40      0.58 o 
  -4   8   5      318.39      326.91      3.65 o 
  -3   8   5       43.11       37.99      1.81 o 
  -2   8   5     2210.19     2273.54     18.17 o 
  -1   8   5     1826.84     1867.52     14.92 o 
   0   8   5       24.97       28.94      0.76 o 
   1   8   5       87.95       95.81      1.65 o 
   2   8   5       34.90       33.67      1.46 o 
   3   8   5       18.82       19.38      0.88 o 
   4   8   5       63.75       45.44      2.65 o 
   5   8   5       23.81       28.06      1.86 o 
   6   8   5      249.65      264.17      5.74 o 
   7   8   5      127.21      118.19      5.74 o 
   8   8   5      710.44      707.31     12.30 o 
   9   8   5      147.42      143.93      5.07 o 
  -9   9   5      201.15      210.95      4.36 o 
  -8   9   5      345.54      333.17      5.84 o 
  -7   9   5      381.78      366.46      6.12 o 
  -6   9   5      412.07      400.26      5.72 o 
  -5   9   5      109.77      115.67      2.33 o 
  -4   9   5     1523.00     1453.44     13.15 o 
  -3   9   5       16.00       18.75      0.94 o 
  -2   9   5       19.98       38.74      1.29 o 
  -1   9   5     1708.00     1692.02     13.70 o 
   0   9   5      869.99      902.10     10.02 o 
   1   9   5     2828.72     2730.11     33.72 o 
   2   9   5        8.29        7.48      0.91 o 
   3   9   5      388.28      368.62      6.69 o 
   4   9   5      174.46      134.61      3.94 o 
   5   9   5      474.72      470.97     10.94 o 
   6   9   5      348.13      329.73      6.82 o 
   7   9   5       73.04       73.10      3.01 o 
   8   9   5       38.49       41.75      2.73 o 
  -9  10   5       64.92       64.40      2.43 o 
  -8  10   5        0.01        0.05      0.84 o 
  -7  10   5       99.09      102.61      2.92 o 
  -6  10   5      717.11      721.21      8.99 o 
  -5  10   5        4.47        3.86      0.80 o 
  -4  10   5      575.85      587.92      6.74 o 
  -3  10   5     1861.13     1804.73     15.94 o 
  -2  10   5       29.49       36.94      1.12 o 
  -1  10   5     4199.30     4194.62     34.91 o 
   0  10   5      269.27      255.77      4.30 o 
   1  10   5       77.59       76.04      2.05 o 
   2  10   5        1.89        3.52      0.77 o 
   3  10   5     2974.66     3026.95     47.29 o 
   4  10   5       19.20       27.34      1.50 o 
   5  10   5      182.70      186.97      8.54 o 
   6  10   5      219.29      230.43      5.56 o 
   7  10   5       23.27       19.58      1.91 o 
   8  10   5      555.08      550.52     10.56 o 
  -8  11   5      165.92      176.43      4.03 o 
  -7  11   5       19.33       19.48      1.56 o 
  -6  11   5        3.19        3.80      1.13 o 
  -5  11   5      412.83      405.54      5.80 o 
  -4  11   5      656.51      670.33      7.53 o 
  -3  11   5     1925.08     1900.56     19.59 o 
  -2  11   5      304.41      363.18      3.92 o 
  -1  11   5       39.23       36.13      1.19 o 
   0  11   5      927.62      916.79     10.26 o 
   1  11   5     2604.23     2557.33     28.91 o 
   2  11   5       46.38       36.30      1.83 o 
   3  11   5      152.73      134.80      3.45 o 
   4  11   5       33.31       37.66      1.80 o 
   5  11   5      116.63      110.96      4.79 o 
   6  11   5      265.06      250.32      6.02 o 
   7  11   5      164.88      151.44      4.65 o 
   8  11   5       81.96       89.22      5.08 o 
  -8  12   5       63.72       58.45      2.64 o 
  -7  12   5      290.16      293.21      6.13 o 
  -6  12   5      184.09      182.28      3.64 o 
  -5  12   5      336.93      328.04      5.10 o 
  -4  12   5       20.48       17.87      1.22 o 
  -3  12   5       43.66       42.96      1.59 o 
  -2  12   5     1201.57     1151.32     11.40 o 
  -1  12   5      664.48      655.44      7.94 o 
   0  12   5       12.81       17.95      1.00 o 
   1  12   5       26.60       26.02      1.32 o 
   2  12   5        0.78        3.16      0.55 o 
   3  12   5      993.57      967.87     14.64 o 
   4  12   5      220.92      209.52      4.65 o 
   5  12   5      786.66      758.22     11.67 o 
   6  12   5       80.26       75.72      3.23 o 
   7  12   5        1.65        1.54      1.26 o 
  -7  13   5       34.73       35.11      2.31 o 
  -6  13   5       27.17       22.68      2.14 o 
  -5  13   5      149.59      147.58      3.49 o 
  -4  13   5      453.27      469.96      6.41 o 
  -3  13   5      223.92      222.75      3.76 o 
  -2  13   5        4.27        4.37      0.99 o 
  -1  13   5      173.24      184.56      3.70 o 
   0  13   5        2.17        4.93      0.69 o 
   1  13   5      102.76      123.70      4.04 o 
   2  13   5      201.12      197.23      3.53 o 
   3  13   5      148.07      138.63      3.81 o 
   4  13   5        0.44        2.03      0.91 o 
   5  13   5      823.72      822.45     12.81 o 
   6  13   5      820.92      847.81     18.23 o 
   7  13   5        0.84        1.15      1.29 o 
  -7  14   5       27.98       28.43      2.14 o 
  -6  14   5        0.05        1.28      0.97 o 
  -5  14   5      383.40      402.26      7.08 o 
  -4  14   5       59.08       57.97      2.21 o 
  -3  14   5     1506.10     1503.39     16.01 o 
  -2  14   5      251.49      267.62      5.49 o 
  -1  14   5       56.19       45.84      2.56 o 
   0  14   5     2310.69     2093.31     24.00 o 
   1  14   5        0.27        0.32      0.60 o 
   2  14   5      108.70      104.57      2.46 o 
   3  14   5      250.59      244.65      5.51 o 
   4  14   5      323.67      343.05      8.47 o 
   5  14   5      232.63      248.25      5.35 o 
   6  14   5        9.95        8.86      2.80 o 
  -7  15   5      372.04      379.52      7.55 o 
  -6  15   5        0.18       -0.88      0.88 o 
  -5  15   5     1172.80     1213.60     15.63 o 
  -4  15   5      237.06      245.10      4.75 o 
  -3  15   5      740.37      740.27     10.17 o 
  -2  15   5      187.34      186.88      4.51 o 
  -1  15   5      457.82      441.71      7.74 o 
   0  15   5        8.30       10.14      1.24 o 
   1  15   5       13.90       12.16      1.25 o 
   2  15   5      978.59      930.15     14.17 o 
   3  15   5       68.52       63.82      2.76 o 
   4  15   5       25.32       21.02      1.84 o 
   5  15   5       35.02       33.29      1.98 o 
   6  15   5        1.35       -0.71      1.21 o 
  -6  16   5       85.03       80.43      3.08 o 
  -5  16   5        4.49        3.49      1.22 o 
  -4  16   5       62.74       60.66      2.37 o 
  -3  16   5        1.17        1.73      1.10 o 
  -2  16   5      464.03      446.70      8.09 o 
  -1  16   5       24.96       20.89      1.84 o 
   0  16   5      682.85      694.89     13.08 o 
   1  16   5      372.54      345.30      7.46 o 
   2  16   5      454.42      464.88      7.76 o 
   3  16   5       20.24       19.46      2.19 o 
   4  16   5      237.36      232.66      7.10 o 
   5  16   5      882.83      864.03     14.05 o 
  -5  17   5      195.47      197.79      7.02 o 
  -4  17   5      302.17      307.45      5.71 o 
  -3  17   5       53.00       56.31      2.88 o 
  -2  17   5      812.30      794.45     15.16 o 
  -1  17   5      297.44      295.77      6.14 o 
   0  17   5      485.33      446.49      9.50 o 
   1  17   5       15.78       18.11      4.76 o 
   2  17   5      899.23      928.99     15.80 o 
   3  17   5      319.78      302.96     10.12 o 
   4  17   5      443.76      479.26      9.30 o 
   5  17   5       46.95       49.38      4.29 o 
  -4  18   5       25.90       15.70      1.79 o 
  -3  18   5      313.28      312.45      6.77 o 
  -2  18   5       25.35       29.63      2.21 o 
  -1  18   5      169.65      167.70      4.47 o 
   0  18   5      866.20      858.86     15.87 o 
   1  18   5       42.41       44.84      2.55 o 
   2  18   5       26.75       25.38      1.73 o 
   3  18   5       29.70       29.60      3.40 o 
   4  18   5        6.09        3.33      1.80 o 
  -3  19   5      180.79      190.05      6.21 o 
  -2  19   5       72.09       68.97      3.05 o 
  -1  19   5        7.99        8.54      1.48 o 
   0  19   5     1003.76     1031.56     29.31 o 
   1  19   5      107.69      109.37      4.46 o 
   2  19   5       45.72       60.70      2.84 o 
   0  20   5       29.00       31.32      2.66 o 
 -10   0   6       55.62       56.34      3.04 o 
  -9   0   6        0.16        0.15      1.06 o 
  -8   0   6        8.54        9.45      1.42 o 
  -7   0   6        8.00        6.21      1.18 o 
  -6   0   6     2645.03     2598.56     29.72 o 
  -5   0   6       17.20       19.91      1.30 o 
  -4   0   6       11.52       20.64      2.88 o 
  -3   0   6      858.81      744.45      9.17 o 
  -2   0   6      827.90      798.45     12.90 o 
  -1   0   6     9888.85     9715.61    235.56 o 
   0   0   6     3499.68     3795.04     60.44 o 
   1   0   6      360.51      322.93      5.21 o 
   2   0   6        3.73        4.25      0.45 o 
   3   0   6     4106.71     4183.00     66.46 o 
   4   0   6      777.40      800.18     14.03 o 
   5   0   6      128.19      153.04      4.97 o 
   6   0   6     5202.77     5121.43     82.32 o 
   7   0   6     1055.02     1031.40     26.14 o 
   8   0   6     1217.85     1225.27     22.62 o 
   9   0   6      207.23      201.16      7.65 o 
 -10   1   6      105.87       93.84      2.55 o 
  -9   1   6      142.16      145.48      2.96 o 
  -8   1   6      275.25      274.45      4.20 o 
  -7   1   6       33.63       38.01      1.92 o 
  -6   1   6       31.02       24.60      1.08 o 
  -5   1   6      106.94      112.09      1.81 o 
  -4   1   6      857.44      790.91      7.01 o 
  -3   1   6     4956.87     4953.78     40.19 o 
  -2   1   6       13.51       13.50      0.59 o 
  -1   1   6     1673.69     1654.27     30.07 o 
   0   1   6     3082.41     3282.18     32.89 o 
   1   1   6      554.95      416.75      4.94 o 
   2   1   6        6.78        2.38      0.45 o 
   3   1   6     1267.38     1371.27     19.14 o 
   4   1   6     1180.73     1155.00     13.89 o 
   5   1   6      210.92      204.64      2.94 o 
   6   1   6       68.36       66.91      2.07 o 
   7   1   6      304.74      310.71      5.25 o 
   8   1   6        7.67        3.91      0.96 o 
   9   1   6      127.17      132.71      3.81 o 
 -10   2   6       27.54       28.57      1.75 o 
  -9   2   6        0.51       -0.73      0.73 o 
  -8   2   6        1.86        1.06      0.80 o 
  -7   2   6        4.84        6.10      0.81 o 
  -6   2   6      253.60      235.44      3.20 o 
  -5   2   6       84.56       81.00      1.56 o 
  -4   2   6      643.50      687.34      6.61 o 
  -3   2   6        2.60        2.52      0.43 o 
  -2   2   6       60.78       48.41      0.98 o 
  -1   2   6     3702.39     3655.41     50.56 o 
   0   2   6      870.11      984.80      9.83 o 
   1   2   6     2100.90     2167.14     24.77 o 
   2   2   6       76.94       55.75      1.48 o 
   3   2   6      632.11      593.36      9.08 o 
   4   2   6      756.17      709.08      7.80 o 
   5   2   6        1.13        0.82      0.45 o 
   6   2   6       18.66       19.40      1.50 o 
   7   2   6       62.54       61.35      2.04 o 
   8   2   6      151.43      148.40      3.87 o 
   9   2   6        7.51        6.89      1.34 o 
 -10   3   6      172.58      162.34      3.70 o 
  -9   3   6       23.99       24.71      1.54 o 
  -8   3   6     1301.42     1289.19     13.49 o 
  -7   3   6       11.52       11.08      0.98 o 
  -6   3   6      605.67      636.75      6.24 o 
  -5   3   6      526.95      493.89      8.71 o 
  -4   3   6      734.47      699.44      6.74 o 
  -3   3   6     1895.85     1900.32     15.24 o 
  -2   3   6      553.60      517.55      4.98 o 
  -1   3   6      327.28      291.35      3.13 o 
   0   3   6       79.93      102.16      1.44 o 
   1   3   6     1274.29     1252.99     28.94 o 
   2   3   6     3075.60     3307.24     44.20 o 
   3   3   6        7.46        3.96      0.71 o 
   4   3   6      945.34      916.46      9.94 o 
   5   3   6      581.95      599.21      7.03 o 
   6   3   6      440.76      444.29      6.58 o 
   7   3   6       31.11       36.01      4.81 o 
   8   3   6      370.60      381.01      7.20 o 
   9   3   6      197.25      211.23      5.10 o 
 -10   4   6       23.20       25.49      1.71 o 
  -9   4   6       46.98       53.27      2.36 o 
  -8   4   6       41.45       32.86      1.59 o 
  -7   4   6       61.97       63.84      1.83 o 
  -6   4   6     2990.49     3001.02     24.11 o 
  -5   4   6      862.02      880.26      7.94 o 
  -4   4   6        3.15       10.18      0.64 o 
  -3   4   6     1646.31     1641.06     13.34 o 
  -2   4   6       76.84       76.88      1.57 o 
  -1   4   6      601.28      710.67      5.97 o 
   0   4   6     2333.08     2331.38     21.19 o 
   1   4   6     1905.71     2058.92     23.78 o 
   3   4   6        3.53        5.04      0.66 o 
   4   4   6       90.82       86.07      1.63 o 
   5   4   6     1400.59     1388.93     14.86 o 
   6   4   6      395.23      385.19      6.73 o 
   7   4   6       91.79      100.35      2.97 o 
   8   4   6        0.37        0.67      0.86 o 
   9   4   6      111.03      116.79      3.72 o 
  -9   5   6      531.98      519.57      8.00 o 
  -8   5   6       20.18       24.58      1.52 o 
  -7   5   6      218.49      221.37      3.58 o 
  -6   5   6     1659.21     1716.52     14.48 o 
  -5   5   6      228.74      213.98      2.78 o 
  -4   5   6        3.98        2.97      0.47 o 
  -3   5   6      541.51      650.81      5.93 o 
  -2   5   6     2038.41     2079.70     15.61 o 
  -1   5   6      422.49      396.05      3.66 o 
   0   5   6      745.16      829.39      7.32 o 
   1   5   6       45.81       45.32      0.86 o 
   2   5   6     2990.68     2933.87     35.19 o 
   4   5   6       61.79       58.44      1.63 o 
   5   5   6      377.58      367.63      6.39 o 
   6   5   6       11.18       10.56      1.13 o 
   7   5   6        0.30       -0.34      0.72 o 
   8   5   6      412.08      408.81      7.78 o 
   9   5   6      132.89      134.79      4.06 o 
  -9   6   6       23.87       21.06      2.41 o 
  -8   6   6     1088.81     1051.19     13.79 o 
  -7   6   6       92.21       88.59      2.34 o 
  -6   6   6      207.09      208.84      2.95 o 
  -5   6   6     1222.97     1212.73     10.55 o 
  -4   6   6      391.96      381.12      4.03 o 
  -3   6   6      262.00      232.11      2.59 o 
  -2   6   6        0.53        0.67      0.34 o 
  -1   6   6      746.34      844.48      6.73 o 
   0   6   6     6691.88     6759.13     52.01 o 
   1   6   6      389.70      362.94      3.97 o 
   2   6   6      185.68      183.82      3.13 o 
   3   6   6      313.70      207.40      7.00 o 
   4   6   6      319.74      326.79      7.70 o 
   5   6   6       77.69       73.25      2.70 o 
   6   6   6       40.22       43.69      2.01 o 
   7   6   6      214.47      209.08      4.85 o 
   8   6   6       25.25       32.86      2.08 o 
   9   6   6       44.81       45.49      2.59 o 
  -9   7   6        3.61        3.02      1.20 o 
  -8   7   6        8.62        8.79      1.22 o 
  -7   7   6      367.21      388.68      6.37 o 
  -6   7   6      181.70      178.65      3.04 o 
  -5   7   6      266.07      266.26      3.47 o 
  -4   7   6       20.42       21.18      0.97 o 
  -3   7   6      850.62      842.95      7.52 o 
  -2   7   6     2234.62     2245.68     17.96 o 
  -1   7   6      309.67      300.26      3.63 o 
   0   7   6      988.33      936.05      7.90 o 
   1   7   6      172.69      179.62      2.38 o 
   2   7   6      105.99      109.97      1.70 o 
   3   7   6     1607.43     1599.40     36.97 o 
   4   7   6        0.57        0.35      0.90 o 
   5   7   6       11.73        9.70      1.14 o 
   6   7   6      438.33      405.09      9.84 o 
   7   7   6     1027.90     1028.13     15.87 o 
   8   7   6       63.03       65.68      2.83 o 
   9   7   6       38.43       39.65      2.66 o 
  -9   8   6      105.00       96.45      3.18 o 
  -8   8   6       59.95       55.67      2.30 o 
  -7   8   6      424.04      405.92      6.62 o 
  -6   8   6       31.08       31.70      1.62 o 
  -5   8   6      613.63      597.03      6.33 o 
  -4   8   6      249.76      248.53      3.25 o 
  -3   8   6      309.37      319.79      3.55 o 
  -2   8   6      148.31      156.49      2.12 o 
  -1   8   6       25.05       35.33      1.10 o 
   0   8   6     3078.63     3010.95     25.53 o 
   1   8   6        0.60        1.08      0.45 o 
   2   8   6      853.95      811.23     11.82 o 
   3   8   6     1900.31     1839.80     31.99 o 
   4   8   6      385.18      312.18      7.86 o 
   5   8   6     1979.22     1989.91     27.93 o 
   6   8   6       27.75       27.36      1.93 o 
   7   8   6       97.47       94.76      3.27 o 
   8   8   6       36.22       35.18      2.40 o 
  -9   9   6        1.71        0.63      1.44 o 
  -8   9   6       20.26       19.42      2.23 o 
  -7   9   6      335.80      317.92      5.79 o 
  -6   9   6      744.63      741.43      9.18 o 
  -5   9   6       55.51       57.81      1.72 o 
  -4   9   6      105.61      126.14      2.18 o 
  -3   9   6     2207.06     2260.96     18.37 o 
  -2   9   6      538.98      567.15      5.78 o 
  -1   9   6     1055.16     1074.48     11.85 o 
   0   9   6       23.37       21.15      0.87 o 
   1   9   6       12.62       15.75      1.77 o 
   2   9   6      516.57      473.80     10.57 o 
   3   9   6     1747.79     1745.88     27.07 o 
   4   9   6      595.66      488.36     11.84 o 
   5   9   6      245.28      239.04      7.04 o 
   6   9   6        0.48       -0.23      1.15 o 
   7   9   6      120.94      125.54      3.93 o 
   8   9   6        2.49        0.29      1.05 o 
  -8  10   6        0.05       -0.33      1.00 o 
  -7  10   6        5.53        5.40      1.21 o 
  -6  10   6        0.18        0.62      0.84 o 
  -5  10   6     1172.24     1160.80     12.94 o 
  -4  10   6       96.93       92.73      2.22 o 
  -3  10   6      109.50      105.59      1.95 o 
  -2  10   6        1.91        0.38      0.49 o 
  -1  10   6       45.01       47.60      1.31 o 
   0  10   6       12.71        7.92      0.73 o 
   1  10   6        0.34        2.34      0.37 o 
   2  10   6      210.10      209.27      4.41 o 
   3  10   6     1132.33     1146.13     16.47 o 
   4  10   6     1254.21     1179.84     22.50 o 
   5  10   6      120.44      117.91      4.80 o 
   6  10   6       80.63       85.98      3.58 o 
   7  10   6       89.79       78.31      3.20 o 
   8  10   6        6.47        7.80      1.57 o 
  -8  11   6      114.20      113.81      3.59 o 
  -7  11   6       69.97       63.64      2.69 o 
  -6  11   6        0.07       -0.65      0.79 o 
  -5  11   6      107.57      108.48      2.57 o 
  -4  11   6      156.83      155.80      3.02 o 
  -3  11   6      138.97      139.51      2.46 o 
  -2  11   6      319.60      270.59      3.45 o 
  -1  11   6       88.12       83.45      2.00 o 
   0  11   6       77.94       72.68      1.84 o 
   1  11   6       47.66       68.83      2.31 o 
   2  11   6        0.72        0.65      0.66 o 
   3  11   6      166.15      137.85      3.53 o 
   4  11   6       25.96       25.10      1.16 o 
   5  11   6       39.37       45.56      3.58 o 
   6  11   6        0.47       -0.32      1.54 o 
   7  11   6       17.63       11.68      1.66 o 
  -8  12   6      149.00      159.50      4.38 o 
  -7  12   6        7.84        7.24      1.36 o 
  -6  12   6      218.06      234.05      4.66 o 
  -5  12   6      213.46      206.76      4.06 o 
  -4  12   6      138.22      143.52      2.94 o 
  -3  12   6      517.55      511.64      6.60 o 
  -2  12   6      401.13      362.56      4.32 o 
  -1  12   6      178.39      154.83      4.31 o 
   0  12   6       20.24       17.21      1.26 o 
   1  12   6       67.16       66.01      1.84 o 
   2  12   6       24.36       34.82      1.93 o 
   3  12   6      551.94      562.42      9.41 o 
   4  12   6      100.78       90.29      4.40 o 
   5  12   6      226.60      218.12      7.22 o 
   6  12   6      335.54      315.36      7.13 o 
   7  12   6      220.19      234.75      6.11 o 
  -7  13   6      428.26      430.53     15.10 o 
  -6  13   6       17.48       14.67      1.48 o 
  -5  13   6       64.49       65.62      2.75 o 
  -4  13   6      530.94      543.46      7.17 o 
  -3  13   6      242.04      225.43      3.85 o 
  -2  13   6        7.92        8.84      1.17 o 
  -1  13   6       10.09       17.60      1.50 o 
   0  13   6      184.68      169.05      3.46 o 
   1  13   6      667.06      641.89      8.71 o 
   2  13   6      140.74      139.61      3.82 o 
   3  13   6       98.29       79.47      2.77 o 
   4  13   6     1395.49     1391.57     20.07 o 
   5  13   6      143.73      152.27      9.14 o 
   6  13   6      449.32      438.68      9.11 o 
   7  13   6      759.80      781.52     13.94 o 
  -7  14   6        7.31        6.61      2.47 o 
  -6  14   6      138.85      138.36      3.56 o 
  -5  14   6       27.59       26.49      1.79 o 
  -4  14   6       98.30      101.05      2.60 o 
  -3  14   6      400.96      422.21      8.31 o 
  -2  14   6       17.03       14.95      1.46 o 
  -1  14   6        3.27        0.08      0.77 o 
   0  14   6       90.73      103.81      2.69 o 
   1  14   6       96.83       88.67      2.77 o 
   2  14   6       76.25       66.79      2.71 o 
   3  14   6      345.01      365.65      7.20 o 
   4  14   6       20.60       29.41      1.87 o 
   5  14   6       64.44       58.99      4.41 o 
   6  14   6       89.83      103.02      4.05 o 
  -6  15   6       61.97       64.69      2.59 o 
  -5  15   6      208.06      209.10      5.07 o 
  -4  15   6      119.99      118.32      2.86 o 
  -3  15   6      155.93      151.36      4.02 o 
  -2  15   6      516.12      475.47      8.33 o 
  -1  15   6      101.06      100.90      3.12 o 
   0  15   6       10.61       11.48      1.47 o 
   1  15   6      194.27      182.16      3.68 o 
   2  15   6       76.76       86.07      3.17 o 
   3  15   6       15.37       15.83      1.70 o 
   4  15   6      161.51      154.84      4.16 o 
   5  15   6       43.26       41.21      4.58 o 
   6  15   6       10.39       10.55      1.84 o 
  -6  16   6       87.92       92.66      6.50 o 
  -5  16   6       76.35       70.92      3.60 o 
  -4  16   6       23.80       29.64      1.94 o 
  -3  16   6       57.18       55.28      2.79 o 
  -2  16   6       84.67       81.92      3.10 o 
  -1  16   6       19.21       14.42      1.51 o 
   0  16   6      122.18      110.96      3.77 o 
   1  16   6       77.41       92.13      3.29 o 
   2  16   6       20.22       14.85      1.77 o 
   3  16   6        8.04        5.23      1.49 o 
   4  16   6      122.96      117.76      5.24 o 
   5  16   6        1.92        1.29      1.85 o 
  -5  17   6       50.61       50.53      2.50 o 
  -4  17   6      112.64      133.90      9.09 o 
  -3  17   6       10.80       11.22      1.62 o 
  -2  17   6       33.99       39.08      2.43 o 
  -1  17   6       40.43       41.80      2.32 o 
   0  17   6      113.79      103.64      5.96 o 
   1  17   6      108.63      102.03      3.39 o 
   2  17   6      539.05      564.50     16.02 o 
   3  17   6        1.54        2.78      1.35 o 
   4  17   6        0.14        0.13      1.11 o 
  -4  18   6       54.38       53.33      4.56 o 
  -3  18   6      108.74      117.96      3.92 o 
  -2  18   6      105.97      111.83      3.72 o 
  -1  18   6       18.85       20.83      2.19 o 
   0  18   6       57.25       59.29      2.90 o 
   1  18   6        0.04       -0.84      0.84 o 
   2  18   6       10.04       11.23      2.47 o 
   3  18   6      367.49      388.55     12.06 o 
  -2  19   6       98.93       98.90      3.60 o 
  -1  19   6       94.33       91.33      3.97 o 
   0  19   6      231.59      238.67      6.74 o 
   1  19   6      281.10      277.72      6.46 o 
   2  19   6       43.48       47.97      4.46 o 
 -10   1   7      176.90      173.59      3.96 o 
  -9   1   7        0.03       -0.56      0.90 o 
  -8   1   7       30.21       30.60      1.80 o 
  -7   1   7      349.20      355.36      4.22 o 
  -6   1   7      229.98      239.84      3.11 o 
  -5   1   7       37.40       37.62      1.63 o 
  -4   1   7      113.74      107.92      2.48 o 
  -3   1   7       43.77       56.44      1.12 o 
  -2   1   7      145.92      148.93      2.09 o 
  -1   1   7      539.61      701.85      6.71 o 
   0   1   7      164.81      170.01      2.85 o 
   1   1   7      176.29      291.44      4.13 o 
   2   1   7      315.32      321.06      4.34 o 
   3   1   7      549.58      562.98      8.67 o 
   4   1   7      270.27      256.15      4.72 o 
   5   1   7       36.07       30.97      1.16 o 
   6   1   7      856.87      871.94     11.30 o 
   7   1   7      108.33      103.61      2.54 o 
   8   1   7       82.95       87.90      2.74 o 
   9   1   7      180.45      178.37      4.37 o 
 -10   2   7        6.73        5.85      1.61 o 
  -9   2   7      262.80      264.95      5.04 o 
  -8   2   7        0.02        0.04      0.98 o 
  -7   2   7       12.55       10.26      0.98 o 
  -6   2   7       13.38       11.40      0.93 o 
  -5   2   7      606.67      577.97      5.66 o 
  -4   2   7        0.84        4.54      0.53 o 
  -3   2   7      419.19      432.90      4.21 o 
  -2   2   7       97.09       95.09      1.58 o 
  -1   2   7     1277.71     1409.41     17.15 o 
   0   2   7      204.25      188.02      3.08 o 
   1   2   7        3.18        4.39      0.46 o 
   2   2   7      660.83      725.49      8.16 o 
   3   2   7      215.73      203.67      4.25 o 
   4   2   7      727.86      697.50     11.31 o 
   5   2   7     1312.36     1329.82     14.11 o 
   6   2   7      806.19      802.08     10.55 o 
   7   2   7      218.04      202.24      3.86 o 
   8   2   7       53.14       58.63      2.30 o 
   9   2   7       52.87       46.83      2.23 o 
 -10   3   7      137.32      135.69      3.48 o 
  -9   3   7        6.98        7.09      1.21 o 
  -8   3   7      495.26      471.98      7.95 o 
  -7   3   7      419.68      420.10      6.47 o 
  -6   3   7       21.90       25.87      1.13 o 
  -5   3   7     1742.69     1842.70     15.26 o 
  -4   3   7     1090.55     1108.21     12.30 o 
  -3   3   7     3504.75     3537.52     27.59 o 
  -2   3   7     1882.53     1978.18     16.80 o 
  -1   3   7     1236.86     1349.57     10.73 o 
   0   3   7     1117.11     1199.30     17.21 o 
   1   3   7     3298.01     3554.94    100.50 o 
   2   3   7       85.40       75.71      1.60 o 
   3   3   7     1173.37     1233.06     14.71 o 
   4   3   7       40.80       31.48      1.05 o 
   5   3   7       91.67       99.67      2.55 o 
   6   3   7        1.27        0.32      0.74 o 
   7   3   7      592.69      599.10      9.61 o 
   8   3   7       52.15       55.77      2.56 o 
   9   3   7        0.18        0.87      0.96 o 
  -9   4   7       52.78       56.94      2.35 o 
  -8   4   7      272.06      264.81      4.98 o 
  -7   4   7       18.22       22.33      1.29 o 
  -6   4   7      363.19      371.20      4.48 o 
  -5   4   7     1228.98     1275.88     11.03 o 
  -4   4   7      918.75      963.42      8.48 o 
  -3   4   7      474.75      462.96      4.51 o 
  -2   4   7      107.94       95.29      1.46 o 
  -1   4   7      738.16      774.93      6.98 o 
   0   4   7     3818.47     3821.31     34.28 o 
   1   4   7        7.99        8.53      0.71 o 
   2   4   7      123.25      110.33      2.79 o 
   3   4   7     2662.82     2646.73     27.51 o 
   4   4   7      149.41      160.73      2.41 o 
   5   4   7     1773.09     1793.25     18.80 o 
   6   4   7      820.69      806.81     12.10 o 
   7   4   7      119.36      117.99      3.16 o 
   8   4   7        4.91        7.33      1.13 o 
   9   4   7      208.07      219.91      7.16 o 
  -9   5   7      117.87      119.20      3.60 o 
  -8   5   7       57.15       58.83      2.25 o 
  -7   5   7        8.88       10.89      1.03 o 
  -6   5   7      108.34      104.94      2.09 o 
  -5   5   7      367.33      351.45      4.20 o 
  -4   5   7       99.72       96.68      1.80 o 
  -3   5   7       30.01       26.75      0.98 o 
  -2   5   7      919.50      910.68      7.82 o 
  -1   5   7      395.90      388.67      3.63 o 
   0   5   7      600.42      591.73      5.58 o 
   1   5   7      108.48      107.67      2.22 o 
   3   5   7      342.04      338.80      6.61 o 
   4   5   7      114.36      115.34      2.40 o 
   5   5   7       64.77       70.09      2.32 o 
   6   5   7      406.27      395.01      6.92 o 
   7   5   7      119.13      124.93      3.36 o 
   8   5   7      209.70      208.45      4.84 o 
   9   5   7        4.13        6.00      1.23 o 
  -9   6   7      118.99      124.91      4.36 o 
  -8   6   7        3.84        3.33      1.14 o 
  -7   6   7       95.41       94.41      3.80 o 
  -6   6   7        4.41        3.81      0.72 o 
  -5   6   7      206.06      204.17      2.95 o 
  -4   6   7      316.23      307.91      3.72 o 
  -3   6   7        1.09        3.06      0.49 o 
  -2   6   7      117.93      120.83      2.05 o 
  -1   6   7      251.64      255.19      2.94 o 
   0   6   7     2264.71     2410.00     22.01 o 
   1   6   7      420.30      417.56      5.03 o 
   2   6   7        3.95        3.73      0.92 o 
   3   6   7      625.65      615.84      8.22 o 
   4   6   7       10.67        7.99      1.33 o 
   5   6   7       80.54       68.90      2.25 o 
   6   6   7      907.93      880.59     13.40 o 
   7   6   7      459.64      450.80      8.08 o 
   8   6   7        8.56        5.03      1.12 o 
  -9   7   7       94.20       85.04      3.09 o 
  -8   7   7     1560.89     1517.26     21.61 o 
  -7   7   7       38.61       43.01      1.81 o 
  -6   7   7      284.17      283.11      4.07 o 
  -5   7   7        0.56        1.19      0.83 o 
  -4   7   7        0.25        0.59      0.58 o 
  -3   7   7        3.57        4.06      0.52 o 
  -2   7   7       90.25       95.38      1.81 o 
  -1   7   7      742.64      771.16      7.18 o 
   0   7   7      163.37      142.22      1.87 o 
   1   7   7       11.89       15.72      0.74 o 
   2   7   7     1537.60     1478.83     21.04 o 
   3   7   7      362.15      347.31      8.19 o 
   4   7   7      375.98      374.87      8.86 o 
   5   7   7      195.97      171.05      3.98 o 
   6   7   7      295.57      290.08      5.84 o 
   7   7   7       65.81       60.11      2.52 o 
   8   7   7        2.85        4.00      2.43 o 
  -9   8   7        1.48       -0.37      1.03 o 
  -8   8   7      267.45      266.86      5.82 o 
  -7   8   7      171.27      173.72      3.86 o 
  -6   8   7     1164.75     1131.88     11.73 o 
  -5   8   7      150.48      149.94      2.66 o 
  -4   8   7       66.39       66.55      1.66 o 
  -3   8   7      401.04      377.45      4.31 o 
  -2   8   7      637.42      631.07      6.28 o 
  -1   8   7      258.90      257.07      3.74 o 
   0   8   7       24.94       28.00      0.93 o 
   1   8   7     3698.32     3566.31     40.46 o 
   2   8   7     2343.56     2261.98     25.19 o 
   3   8   7     2456.32     2410.39     46.37 o 
   4   8   7       92.93      107.99      4.20 o 
   5   8   7       29.98       24.18      1.71 o 
   6   8   7      322.32      333.26      6.62 o 
   7   8   7        0.91        1.71      0.96 o 
   8   8   7       25.66       32.13      2.94 o 
  -9   9   7        0.52        0.40      1.07 o 
  -8   9   7       56.39       63.46      4.11 o 
  -7   9   7       75.49       78.70      2.60 o 
  -6   9   7      126.78      133.85      2.95 o 
  -5   9   7      918.58      909.53      9.67 o 
  -4   9   7      875.01      938.54      9.77 o 
  -3   9   7     2615.14     2662.64     22.89 o 
  -2   9   7       38.59       44.30      1.98 o 
  -1   9   7      897.38      895.21      9.14 o 
   0   9   7       17.44       17.56      0.90 o 
   1   9   7      930.92      875.06     17.91 o 
   2   9   7      123.87      139.37      3.43 o 
   3   9   7        1.18        2.10      1.42 o 
   4   9   7      793.53      794.91     16.20 o 
   5   9   7      267.20      267.02      7.63 o 
   6   9   7      402.14      384.11      7.50 o 
   7   9   7       14.86       15.33      1.68 o 
   8   9   7      277.17      276.98      6.38 o 
  -8  10   7        2.39        4.11      1.81 o 
  -7  10   7      124.22      123.41      4.03 o 
  -6  10   7      188.97      191.51      4.05 o 
  -5  10   7      605.30      609.31      7.74 o 
  -4  10   7      511.17      497.64      5.93 o 
  -3  10   7      719.72      703.48      7.15 o 
  -2  10   7      872.26      850.42      8.24 o 
  -1  10   7     1577.49     1558.11     15.06 o 
   0  10   7       33.19       32.15      1.80 o 
   1  10   7      166.83      184.17      6.53 o 
   2  10   7      420.86      349.93      6.27 o 
   3  10   7       98.29       70.06      5.76 o 
   4  10   7       34.53       25.26      2.54 o 
   5  10   7      205.53      197.44     11.39 o 
   6  10   7      260.30      258.67      5.93 o 
   7  10   7      112.78      107.34      3.69 o 
  -8  11   7      228.17      238.53      5.60 o 
  -7  11   7      271.53      261.72      5.12 o 
  -6  11   7       55.00       59.27      2.28 o 
  -5  11   7       50.71       58.21      1.91 o 
  -4  11   7      198.17      188.93      3.42 o 
  -3  11   7      117.18      107.89      2.40 o 
  -2  11   7       70.53       55.67      1.43 o 
  -1  11   7      477.44      486.21      6.26 o 
   0  11   7        2.96        1.83      0.60 o 
   1  11   7      683.25      724.76     11.43 o 
   2  11   7       48.56       44.98      2.39 o 
   3  11   7     1698.02     1633.94     22.64 o 
   4  11   7     1366.14     1354.12     25.62 o 
   5  11   7       80.64       71.41      3.96 o 
   6  11   7      147.01      148.66      7.78 o 
   7  11   7       24.91       23.34      3.53 o 
  -8  12   7       24.13       24.50      2.06 o 
  -7  12   7       24.05       25.03      1.81 o 
  -6  12   7      469.51      478.77      7.56 o 
  -5  12   7      190.07      195.71      3.69 o 
  -4  12   7        0.06       -0.64      0.64 o 
  -3  12   7      187.85      204.09      5.33 o 
  -2  12   7        1.01        3.87      0.76 o 
  -1  12   7      313.98      349.69      6.62 o 
   0  12   7       77.34       71.37      3.15 o 
   1  12   7      596.85      588.47      9.85 o 
   2  12   7        1.32        7.94      1.11 o 
   3  12   7      215.05      210.44      6.50 o 
   4  12   7      342.91      362.57      9.67 o 
   5  12   7      162.63      162.15      6.16 o 
   6  12   7      555.54      546.76     15.11 o 
   7  12   7      197.66      212.93      7.20 o 
  -7  13   7      268.12      274.03      5.44 o 
  -6  13   7       34.68       35.34      2.09 o 
  -5  13   7       18.17       19.11      1.38 o 
  -4  13   7      376.84      376.57      6.28 o 
  -3  13   7      183.22      188.81      3.86 o 
  -2  13   7     1232.93     1205.24     16.89 o 
  -1  13   7      603.67      540.44      7.87 o 
   0  13   7       82.19       77.22      2.19 o 
   1  13   7      515.37      491.09      6.85 o 
   2  13   7      226.52      240.49      5.67 o 
   3  13   7      153.42      161.12      3.98 o 
   4  13   7        2.26        3.48      3.02 o 
   5  13   7       85.29       83.95      4.62 o 
   6  13   7       13.65       15.05      1.89 o 
  -7  14   7      155.88      168.56      4.14 o 
  -6  14   7       56.29       61.31      2.50 o 
  -5  14   7       75.17       77.84      2.41 o 
  -4  14   7      499.92      523.16      9.18 o 
  -3  14   7       16.95       14.85      1.35 o 
  -2  14   7       42.55       46.61      2.30 o 
  -1  14   7       99.46       88.12      3.28 o 
   0  14   7      686.06      682.10      9.41 o 
   1  14   7      335.93      317.65      5.00 o 
   2  14   7       33.52       37.51      2.19 o 
   3  14   7       14.87       12.05      1.41 o 
   4  14   7      193.58      202.44      4.24 o 
   5  14   7       23.07       24.62      3.03 o 
   6  14   7        0.10       -0.03      1.27 o 
  -6  15   7       40.25       43.02      2.35 o 
  -5  15   7      125.72      127.53      3.92 o 
  -4  15   7        5.23        5.83      1.15 o 
  -3  15   7        2.66        3.45      1.15 o 
  -2  15   7     1861.17     1789.08     24.19 o 
  -1  15   7      135.64      123.47      4.05 o 
   0  15   7       27.33       24.10      2.58 o 
   1  15   7       21.49       18.26      1.08 o 
   2  15   7      806.68      809.34     13.26 o 
   3  15   7      996.84     1030.59     16.02 o 
   4  15   7       96.70      107.67      3.06 o 
   5  15   7       99.42      109.06      5.51 o 
  -5  16   7      990.79     1011.72     15.57 o 
  -4  16   7      279.92      293.72      5.57 o 
  -3  16   7      297.60      300.88      8.10 o 
  -2  16   7      386.68      383.80      7.31 o 
  -1  16   7       25.77       26.77      3.30 o 
   0  16   7     1062.79     1046.26     17.90 o 
   1  16   7      147.45      140.43      3.24 o 
   2  16   7      118.98      120.91      3.95 o 
   3  16   7        7.91        6.45      2.33 o 
   4  16   7       56.04       52.36      2.35 o 
   5  16   7      197.11      211.20      7.91 o 
  -5  17   7       71.46       62.95      4.43 o 
  -4  17   7       14.48       15.89      2.90 o 
  -3  17   7      195.89      199.43      9.84 o 
  -2  17   7     1034.36     1112.79     16.47 o 
  -1  17   7        4.36        2.59      1.24 o 
   0  17   7       68.16       80.14      3.13 o 
   1  17   7        6.12        5.14      0.90 o 
   2  17   7       79.55       71.19      5.21 o 
   3  17   7      329.15      308.03      7.74 o 
   4  17   7       44.57       49.70      2.43 o 
  -3  18   7       23.35       25.08      2.14 o 
  -2  18   7      356.70      363.40      7.31 o 
  -1  18   7      170.62      171.87      8.69 o 
   0  18   7      227.24      228.00     12.30 o 
   1  18   7      195.22      192.60      4.43 o 
   2  18   7        0.48        0.66      1.58 o 
   3  18   7      152.87      152.31      6.35 o 
  -2  19   7       22.57       17.12      1.85 o 
  -1  19   7        1.36        1.90      1.37 o 
   0  19   7      573.19      618.17     12.26 o 
   1  19   7       43.02       48.50      4.63 o 
  -9   0   8       21.82       17.12      2.20 o 
  -8   0   8       52.24       57.83      3.28 o 
  -7   0   8       42.15       40.50      2.22 o 
  -6   0   8        4.18        2.85      1.24 o 
  -5   0   8     1318.04     1318.48     18.38 o 
  -4   0   8       53.88       51.95      1.94 o 
  -3   0   8     2690.90     2611.51     32.96 o 
  -2   0   8      518.15      512.33     21.68 o 
  -1   0   8      572.69      718.05     11.62 o 
   0   0   8     1022.73     1112.86     19.19 o 
   1   0   8     2708.99     2674.44     43.35 o 
   2   0   8     2252.19     2239.24     39.35 o 
   3   0   8      570.25      588.73     17.72 o 
   4   0   8      341.06      308.35     11.35 o 
   5   0   8     2000.88     1901.52     31.51 o 
   6   0   8        2.63        1.59      1.66 o 
   7   0   8       55.25       69.05      4.70 o 
   8   0   8        0.24       -0.66      0.86 o 
   9   0   8       10.56        7.58      1.73 o 
  -9   1   8       15.88       15.35      1.50 o 
  -8   1   8      401.26      405.75      6.69 o 
  -7   1   8       20.72       19.69      1.20 o 
  -6   1   8      396.33      398.40      5.07 o 
  -5   1   8      700.56      666.10      7.28 o 
  -4   1   8      352.30      351.35      4.29 o 
  -3   1   8      888.52      916.58      9.04 o 
  -2   1   8       81.51       85.49      1.61 o 
  -1   1   8     2542.84     2474.67     24.33 o 
   0   1   8      581.16      628.31      8.17 o 
   1   1   8     2341.62     2271.94    120.56 o 
   2   1   8        2.53        3.42      0.39 o 
   3   1   8      555.05      605.77      9.33 o 
   4   1   8     2941.20     2932.14     39.79 o 
   5   1   8      437.50      413.23      7.17 o 
   6   1   8      317.83      305.81      3.97 o 
   7   1   8       29.91       36.33      1.73 o 
   8   1   8       61.89       69.47      2.26 o 
   9   1   8      181.64      198.63      4.42 o 
  -9   2   8       28.49       29.33      2.35 o 
  -8   2   8      333.80      339.81      5.95 o 
  -7   2   8        0.03       -0.61      0.61 o 
  -6   2   8      417.64      416.14      5.23 o 
  -5   2   8     1160.93     1190.57     11.89 o 
  -4   2   8      402.46      404.10      5.16 o 
  -3   2   8     1327.42     1264.29     11.29 o 
  -2   2   8      459.25      479.29      5.11 o 
  -1   2   8       41.97       30.84      0.70 o 
   0   2   8      470.66      488.84      6.64 o 
   1   2   8     1747.16     1770.22     24.55 o 
   2   2   8     2232.70     2217.92     25.61 o 
   3   2   8       14.74       16.31      1.07 o 
   4   2   8      754.23      721.23     11.19 o 
   5   2   8       34.26       30.64      1.58 o 
   6   2   8      548.57      565.73      6.64 o 
   7   2   8      607.99      612.29      9.47 o 
   8   2   8       76.91       74.73      2.37 o 
   9   2   8       17.25       14.42      2.01 o 
  -9   3   8       48.84       39.69      2.10 o 
  -8   3   8        1.04        0.07      0.96 o 
  -7   3   8      202.98      203.26      3.40 o 
  -6   3   8      134.19      133.10      2.53 o 
  -5   3   8       80.41       84.99      1.92 o 
  -4   3   8       13.06       17.34      0.94 o 
  -3   3   8        8.40        3.93      0.55 o 
  -2   3   8     3030.17     3152.76     31.35 o 
  -1   3   8     1040.47     1018.17      8.28 o 
   0   3   8       66.37       45.06      1.57 o 
   1   3   8       94.26      102.64      3.17 o 
   2   3   8      141.08      117.52      2.21 o 
   3   3   8      582.55      529.19      7.53 o 
   4   3   8       55.48       48.86      2.02 o 
   5   3   8       11.69        6.55      1.02 o 
   6   3   8       23.16       22.99      1.03 o 
   7   3   8        3.40        4.07      0.80 o 
   8   3   8      273.48      280.67      5.42 o 
  -9   4   8        1.51        2.56      1.06 o 
  -8   4   8       13.37        9.32      1.39 o 
  -7   4   8       15.56       14.60      1.32 o 
  -6   4   8       38.44       41.65      1.48 o 
  -5   4   8        4.03        5.01      0.72 o 
  -4   4   8      441.94      427.40      5.04 o 
  -3   4   8      595.48      616.62      6.57 o 
  -2   4   8      587.46      620.92      7.14 o 
  -1   4   8       53.80       68.34      0.99 o 
   0   4   8     3041.30     3125.75     31.39 o 
   3   4   8      655.62      635.33      8.28 o 
   4   4   8      263.81      249.46      3.27 o 
   5   4   8       84.40       76.16      1.55 o 
   6   4   8      731.89      756.95     18.56 o 
   7   4   8      432.24      441.40      7.47 o 
   8   4   8       55.91       61.02      2.28 o 
  -9   5   8        0.06       -0.78      1.23 o 
  -8   5   8      896.44      860.75     11.85 o 
  -7   5   8      969.01      962.86     10.44 o 
  -6   5   8      108.47       98.05      2.47 o 
  -5   5   8      108.87      120.54      2.32 o 
  -4   5   8      253.55      244.45      3.42 o 
  -3   5   8       42.24       44.77      1.25 o 
  -2   5   8     2691.47     2586.60     23.81 o 
  -1   5   8      438.82      436.25      4.27 o 
   0   5   8       64.88       63.11      1.30 o 
   1   5   8        0.79        0.67      0.39 o 
   2   5   8        0.40        0.38      0.66 o 
   3   5   8      155.75      158.38      2.90 o 
   4   5   8     1170.58     1193.97     14.71 o 
   5   5   8      945.52      950.43     11.59 o 
   6   5   8       81.68       82.41      2.54 o 
   7   5   8      198.72      208.50      4.44 o 
   8   5   8       42.43       42.99      1.99 o 
  -9   6   8      189.32      211.48      5.15 o 
  -8   6   8      350.09      330.08      6.12 o 
  -7   6   8       32.89       30.47      1.65 o 
  -6   6   8       62.71       60.51      2.17 o 
  -5   6   8      356.46      348.73      4.57 o 
  -4   6   8     1196.06     1210.43     12.04 o 
  -3   6   8      880.00      912.62      9.26 o 
  -2   6   8        4.61        2.58      0.59 o 
  -1   6   8        0.80        0.49      0.30 o 
   0   6   8     1441.86     1381.52     14.44 o 
   1   6   8      243.48      230.14      4.14 o 
   2   6   8       51.72       50.63      2.23 o 
   3   6   8     1760.36     1766.72     24.10 o 
   4   6   8      424.48      452.00     10.25 o 
   5   6   8     1124.54     1160.14     16.69 o 
   6   6   8      204.50      200.23      4.30 o 
   7   6   8      414.55      436.72     11.91 o 
   8   6   8       84.91       87.85      4.45 o 
  -9   7   8        3.78        1.57      1.18 o 
  -8   7   8       86.00       72.38      2.93 o 
  -7   7   8      393.72      404.15      5.94 o 
  -6   7   8       39.02       37.70      1.55 o 
  -5   7   8       79.95       75.89      1.88 o 
  -4   7   8      198.17      203.89      3.11 o 
  -3   7   8      489.74      506.59      5.36 o 
  -2   7   8     2467.07     2412.09     24.88 o 
  -1   7   8       90.73       84.78      2.16 o 
   0   7   8      328.25      336.30      5.04 o 
   1   7   8     1410.82     1378.63     14.31 o 
   2   7   8      488.57      495.58     10.61 o 
   3   7   8      476.32      485.10     11.50 o 
   4   7   8      199.28      179.59      9.03 o 
   5   7   8        3.32        4.81      0.91 o 
   6   7   8       28.21       37.10      2.43 o 
   7   7   8      112.89      107.28      3.21 o 
   8   7   8        1.00        0.70      0.94 o 
  -9   8   8      109.46      117.38      3.78 o 
  -8   8   8      431.33      399.42      7.75 o 
  -7   8   8      246.23      239.37      4.76 o 
  -6   8   8        0.46        1.41      0.70 o 
  -5   8   8     1334.11     1310.69     13.20 o 
  -4   8   8      280.37      279.46      3.88 o 
  -3   8   8      264.87      251.56      3.60 o 
  -2   8   8       11.41       12.90      1.53 o 
  -1   8   8      169.79      172.63      2.80 o 
   0   8   8       23.46       28.90      1.32 o 
   1   8   8     5712.02     5708.29     63.96 o 
   2   8   8      340.30      332.26      8.14 o 
   3   8   8      135.40      115.80      9.76 o 
   4   8   8       28.16       32.46      3.94 o 
   5   8   8      184.38      182.59      5.69 o 
   6   8   8       81.90       85.93      2.88 o 
   7   8   8       19.00       20.06      1.70 o 
   8   8   8      347.74      355.72      7.18 o 
  -8   9   8       15.50       13.47      1.68 o 
  -7   9   8      945.55      940.74     12.64 o 
  -6   9   8       52.28       55.17      1.98 o 
  -5   9   8      558.47      557.21      6.62 o 
  -4   9   8      252.00      230.90      3.47 o 
  -3   9   8       67.18       73.27      1.81 o 
  -2   9   8      429.40      410.20      6.31 o 
  -1   9   8       25.94       26.08      1.27 o 
   0   9   8      101.87       94.43      3.24 o 
   1   9   8      356.35      314.29      5.74 o 
   2   9   8      241.22      257.29      7.05 o 
   3   9   8      791.05      748.84     15.36 o 
   4   9   8       52.57       54.23      3.31 o 
   5   9   8      100.65      114.77      4.71 o 
   6   9   8        7.68        7.36      1.41 o 
   7   9   8      230.80      238.86      5.55 o 
  -8  10   8       47.49       45.60      2.70 o 
  -7  10   8      102.51       92.63      2.93 o 
  -6  10   8       26.43       25.97      1.58 o 
  -5  10   8        5.26        4.10      0.88 o 
  -4  10   8      752.51      711.50      8.74 o 
  -3  10   8        0.48        1.60      0.60 o 
  -2  10   8      479.11      488.19      5.29 o 
  -1  10   8        4.54        0.81      0.54 o 
   0  10   8      394.40      368.07      5.26 o 
   1  10   8      199.08      180.19      4.05 o 
   2  10   8     1605.59     1389.98     19.38 o 
   3  10   8      200.29      214.49      6.57 o 
   4  10   8       27.53       20.38      2.37 o 
   5  10   8        8.23        9.45      1.91 o 
   6  10   8       38.41       43.94      2.86 o 
   7  10   8      252.64      251.28      5.94 o 
  -8  11   8      124.59      121.50      4.43 o 
  -7  11   8       38.84       37.64      2.15 o 
  -6  11   8        1.11        0.24      0.79 o 
  -5  11   8      500.58      498.27      6.79 o 
  -4  11   8       86.58       75.46      2.41 o 
  -3  11   8      166.86      146.18      2.91 o 
  -2  11   8        8.08        9.40      0.75 o 
  -1  11   8      498.52      470.38      6.84 o 
   0  11   8       50.03       55.75      1.60 o 
   1  11   8      640.55      608.99      8.88 o 
   2  11   8        0.05       -0.74      0.77 o 
   3  11   8       28.58       23.78      3.28 o 
   4  11   8     1074.79     1039.74     20.81 o 
   5  11   8       49.98       49.08      3.75 o 
   6  11   8        3.22        0.73      1.04 o 
   7  11   8       29.04       27.65      2.26 o 
  -7  12   8       42.43       36.17      2.14 o 
  -6  12   8      213.08      219.64      4.60 o 
  -5  12   8        6.57        8.37      1.09 o 
  -4  12   8      142.70      146.93      3.46 o 
  -3  12   8       23.86       33.42      1.55 o 
  -2  12   8        3.05        5.75      0.94 o 
  -1  12   8      134.11      139.69      3.08 o 
   0  12   8      430.82      388.91      6.39 o 
   1  12   8       95.55      109.29      3.94 o 
   2  12   8      950.39      859.88     13.21 o 
   3  12   8        0.12        1.40      1.28 o 
   4  12   8       16.07       14.94      2.34 o 
   5  12   8      281.45      275.89      8.46 o 
   6  12   8      248.81      247.28      6.11 o 
  -7  13   8      115.37      120.52      3.47 o 
  -6  13   8        2.31        1.50      1.00 o 
  -5  13   8       23.12       27.95      2.52 o 
  -4  13   8      164.10      163.76      3.77 o 
  -3  13   8       25.13       21.60      1.51 o 
  -2  13   8        3.91        3.83      1.11 o 
  -1  13   8      281.19      270.03      4.79 o 
   0  13   8        3.24        4.49      0.74 o 
   1  13   8      327.05      372.35      8.41 o 
   2  13   8       57.40       55.75      2.30 o 
   3  13   8      359.04      383.99      6.82 o 
   4  13   8      256.40      253.02      8.02 o 
   5  13   8       19.13       24.83      3.01 o 
   6  13   8       94.90      101.25      3.89 o 
  -6  14   8      249.53      261.39      5.28 o 
  -5  14   8       12.85       14.39      1.51 o 
  -4  14   8       23.30       24.91      1.72 o 
  -3  14   8      190.51      179.51      3.85 o 
  -2  14   8       20.97       20.98      1.99 o 
  -1  14   8      208.79      183.06      4.30 o 
   0  14   8      249.51      262.30      4.55 o 
   1  14   8        6.53        9.59      1.23 o 
   2  14   8      568.40      577.91     10.03 o 
   3  14   8      304.55      312.46      6.10 o 
   4  14   8       16.74       17.99      2.68 o 
   5  14   8      925.41      979.89     23.85 o 
  -6  15   8        7.45        7.90      1.54 o 
  -5  15   8       82.88       84.85      4.59 o 
  -4  15   8        7.07        7.70      1.23 o 
  -3  15   8       36.04       39.92      2.43 o 
  -2  15   8      142.63      140.07      4.53 o 
  -1  15   8      206.75      210.50      5.42 o 
   0  15   8       52.47       56.23      2.14 o 
   1  15   8      194.08      194.23      5.01 o 
   2  15   8      390.72      399.54      8.28 o 
   3  15   8       45.73       56.63      2.45 o 
   4  15   8      259.81      251.80     13.54 o 
   5  15   8      300.44      326.66     10.04 o 
  -5  16   8       81.22       80.30      2.90 o 
  -4  16   8      503.67      518.35      8.13 o 
  -3  16   8       20.94       23.39      1.99 o 
  -2  16   8       35.76       41.00      2.68 o 
  -1  16   8        0.00       -0.61      0.97 o 
   0  16   8      291.75      311.54      6.60 o 
   1  16   8       36.13       29.55      2.61 o 
   2  16   8       12.70       12.01      2.10 o 
   3  16   8      295.01      315.97      9.76 o 
   4  16   8       12.47       10.36      2.43 o 
  -4  17   8        8.11        4.05      1.36 o 
  -3  17   8        6.41        5.71      1.41 o 
  -2  17   8       15.83       15.01      1.92 o 
  -1  17   8        4.02        3.78      1.23 o 
   0  17   8       76.58       84.92      2.95 o 
   1  17   8      179.24      188.62      7.64 o 
   2  17   8      119.77      103.63      5.88 o 
   3  17   8       37.77       44.07      2.52 o 
  -3  18   8       68.68       69.54      3.72 o 
  -2  18   8      189.97      200.23      9.20 o 
  -1  18   8       81.90       81.78      3.58 o 
   0  18   8        3.08        2.33      1.00 o 
   1  18   8        2.64        1.71      1.75 o 
   2  18   8       83.38       88.00      4.95 o 
  -9   1   9        5.01        1.79      1.12 o 
  -8   1   9       76.06       74.01      2.61 o 
  -7   1   9      259.39      269.20      4.10 o 
  -6   1   9      104.11      110.49      2.53 o 
  -5   1   9       80.28       79.73      1.86 o 
  -4   1   9      435.62      453.51      5.39 o 
  -3   1   9       27.74       38.60      1.33 o 
  -1   1   9      745.38      841.32      8.73 o 
   0   1   9      316.56      349.49      5.18 o 
   1   1   9       39.64       34.22      2.28 o 
   2   1   9      141.59      148.39      2.84 o 
   3   1   9      806.35      705.90      9.58 o 
   4   1   9       29.29       31.32      2.70 o 
   5   1   9      174.36      180.83      7.55 o 
   6   1   9      233.21      232.56      7.72 o 
   7   1   9       63.88       62.03      3.81 o 
   8   1   9       16.96       16.27      2.06 o 
  -9   2   9      124.74      125.59      3.46 o 
  -8   2   9       24.91       22.15      1.54 o 
  -7   2   9       96.61       99.88      2.35 o 
  -6   2   9      478.47      483.76      5.93 o 
  -5   2   9      388.99      372.17      4.74 o 
  -4   2   9       21.92       30.38      2.00 o 
  -3   2   9        6.02        2.91      0.53 o 
  -1   2   9      146.17      144.76      1.87 o 
   0   2   9      134.92      106.09      2.74 o 
   1   2   9      103.68      121.46      4.09 o 
   2   2   9      549.94      549.91      6.68 o 
   3   2   9      342.94      328.36      5.24 o 
   4   2   9       80.60       89.52      2.45 o 
   5   2   9      687.51      660.55     10.64 o 
   6   2   9      269.10      273.70      5.53 o 
   7   2   9        0.95        0.50      0.81 o 
   8   2   9      304.38      308.68     12.60 o 
  -9   3   9       35.11       42.87      2.31 o 
  -8   3   9      207.60      207.02      4.00 o 
  -7   3   9      543.43      549.75     10.70 o 
  -6   3   9       20.81       21.47      1.26 o 
  -5   3   9      656.16      665.66      7.41 o 
  -4   3   9      138.81      126.42      2.27 o 
  -3   3   9     1753.43     1934.70     18.11 o 
  -2   3   9     1200.51     1224.09     14.67 o 
  -1   3   9        1.13        0.17      0.18 o 
   0   3   9       79.52       81.63      2.22 o 
   1   3   9     2168.92     2012.76     48.81 o 
   2   3   9      888.28      808.54     10.22 o 
   3   3   9     2361.43     2426.93     33.44 o 
   4   3   9     4302.05     4201.61     49.37 o 
   5   3   9      150.43      133.49      3.42 o 
   6   3   9      140.22      147.99      4.98 o 
   7   3   9      581.57      565.39     11.82 o 
   8   3   9       10.46       10.72      1.66 o 
  -9   4   9      122.57      122.29      3.45 o 
  -8   4   9        3.55        3.35      0.98 o 
  -7   4   9      201.78      205.78      3.53 o 
  -6   4   9      181.64      181.62      3.13 o 
  -5   4   9      729.40      732.87      8.02 o 
  -4   4   9      562.29      573.94      7.63 o 
  -3   4   9      124.14      138.79      2.55 o 
  -2   4   9        0.15        0.43      0.33 o 
  -1   4   9      392.97      431.75      4.50 o 
   0   4   9     1242.24     1262.39     25.90 o 
   2   4   9      131.24      126.70      2.50 o 
   3   4   9      290.97      314.26      4.67 o 
   4   4   9      303.45      267.08      5.39 o 
   5   4   9        0.66        1.82      0.91 o 
   6   4   9        3.30        4.51      1.65 o 
   7   4   9        3.22        4.19      1.22 o 
   8   4   9      129.90      134.31      4.79 o 
  -9   5   9       54.49       54.38      2.48 o 
  -8   5   9      136.73      134.54      3.18 o 
  -7   5   9      545.22      560.42      6.90 o 
  -6   5   9       42.80       45.62      1.65 o 
  -5   5   9      145.75      148.23      3.17 o 
  -4   5   9      339.75      335.77      4.34 o 
  -3   5   9       94.45       99.66      2.14 o 
  -2   5   9     1708.90     1756.57     27.70 o 
  -1   5   9     1455.03     1440.46     13.45 o 
   0   5   9        1.82        0.96      0.31 o 
   1   5   9      114.23      115.66      3.49 o 
   2   5   9      462.52      442.88      6.31 o 
   3   5   9       61.49       58.15      1.64 o 
   4   5   9      279.43      247.96      3.62 o 
   5   5   9      534.28      505.30     10.88 o 
   6   5   9       84.31       76.79      3.41 o 
   7   5   9       75.53       85.31      3.76 o 
   8   5   9      118.57      127.65      7.42 o 
  -9   6   9        6.17        8.45      1.55 o 
  -8   6   9      176.05      177.02      3.70 o 
  -7   6   9        6.76        7.39      1.01 o 
  -6   6   9       29.21       29.42      1.42 o 
  -5   6   9        7.69        7.75      0.85 o 
  -4   6   9      450.16      464.54      5.55 o 
  -3   6   9       26.59       25.09      1.22 o 
  -2   6   9       80.87       71.17      1.75 o 
  -1   6   9      728.58      701.45      7.06 o 
   0   6   9      555.95      546.90      6.73 o 
   1   6   9      179.84      172.23      3.54 o 
   2   6   9        9.83       13.64      1.82 o 
   3   6   9      692.37      659.82     13.29 o 
   4   6   9      281.82      279.84      7.12 o 
   5   6   9      440.31      436.02      7.27 o 
   6   6   9       88.16      102.70      2.66 o 
   7   6   9       44.52       51.03      1.88 o 
   8   6   9       31.93       36.61      1.89 o 
  -9   7   9      168.40      162.08      4.61 o 
  -8   7   9       47.31       49.22      2.83 o 
  -7   7   9       14.65       14.23      1.22 o 
  -6   7   9       33.96       35.71      1.79 o 
  -5   7   9      532.69      533.72      6.38 o 
  -4   7   9        4.03        3.10      0.75 o 
  -3   7   9       13.03       12.89      0.91 o 
  -2   7   9      675.06      692.31      8.20 o 
  -1   7   9      564.80      547.26      6.52 o 
   0   7   9     1137.01     1123.34     13.88 o 
   1   7   9      679.78      679.46      9.68 o 
   2   7   9        3.88        3.88      1.14 o 
   3   7   9       70.53       62.81      3.09 o 
   4   7   9      692.26      676.38     13.98 o 
   5   7   9      328.06      329.32      9.93 o 
   6   7   9       75.11       73.69      2.41 o 
   7   7   9      208.60      217.03      4.68 o 
   8   7   9       36.67       35.63      1.84 o 
  -8   8   9       24.63       32.22      2.02 o 
  -7   8   9      691.38      692.25      8.93 o 
  -6   8   9        8.03        7.67      0.96 o 
  -5   8   9       37.64       41.82      1.59 o 
  -4   8   9        0.19        0.92      0.66 o 
  -3   8   9     1426.14     1443.39     14.29 o 
  -2   8   9      284.66      292.37      4.26 o 
  -1   8   9     1010.61      968.21     10.91 o 
   0   8   9      117.69      108.25      2.46 o 
   1   8   9      288.45      257.74      4.17 o 
   2   8   9      550.17      523.41     11.48 o 
   3   8   9       50.64       30.03      2.54 o 
   4   8   9       36.44       33.76      2.79 o 
   5   8   9      172.80      166.62      4.01 o 
   6   8   9      295.23      277.93      5.69 o 
   7   8   9      394.17      372.41      7.08 o 
  -8   9   9      123.82      122.39      3.48 o 
  -7   9   9       17.90       19.73      1.65 o 
  -6   9   9       70.02       68.09      2.17 o 
  -5   9   9      166.74      165.57      3.59 o 
  -4   9   9      721.35      702.43      8.67 o 
  -3   9   9       22.56       17.28      1.06 o 
  -2   9   9      165.67      171.11      2.70 o 
  -1   9   9     2206.46     2272.00     23.44 o 
   0   9   9     1949.06     1864.25     25.48 o 
   1   9   9       87.42      110.86      2.56 o 
   2   9   9      332.77      321.05     13.75 o 
   3   9   9        8.36        7.25      1.57 o 
   4   9   9      565.85      576.98     26.18 o 
   5   9   9       11.67       14.64      2.12 o 
   6   9   9      108.98      117.33      6.09 o 
   7   9   9      125.29      135.89      5.23 o 
  -8  10   9      430.29      449.12      7.57 o 
  -7  10   9       20.11       20.77      1.71 o 
  -6  10   9      356.15      358.06      5.56 o 
  -5  10   9       99.86       88.14      2.72 o 
  -4  10   9       16.81       14.61      1.17 o 
  -3  10   9      530.63      551.82      6.57 o 
  -2  10   9        1.41        2.29      0.58 o 
  -1  10   9       16.93       15.30      1.15 o 
   0  10   9      829.29      885.63     15.38 o 
   1  10   9     3127.30     2975.98     34.86 o 
   2  10   9     1796.58     1829.18     32.74 o 
   3  10   9      398.76      369.19      9.47 o 
   4  10   9       15.22       14.91      2.11 o 
   5  10   9        0.37        1.60      1.43 o 
   6  10   9      452.58      464.58      8.70 o 
   7  10   9      169.86      181.32      4.74 o 
  -7  11   9        9.00        7.55      1.47 o 
  -6  11   9      463.39      465.27      6.72 o 
  -5  11   9      803.48      824.24     11.32 o 
  -4  11   9        1.25        1.90      0.76 o 
  -3  11   9        1.08        4.47      0.76 o 
  -2  11   9       23.22       25.59      1.39 o 
  -1  11   9     1314.95     1274.15     15.55 o 
   0  11   9       33.19       39.95      2.09 o 
   1  11   9       73.22       73.89      2.58 o 
   2  11   9       12.74       13.56      3.93 o 
   3  11   9      241.26      221.96      7.02 o 
   4  11   9      726.72      710.67     15.58 o 
   5  11   9      164.46      170.00      8.60 o 
   6  11   9        2.11        4.44      1.21 o 
  -7  12   9       12.90       14.36      1.58 o 
  -6  12   9        1.93        1.45      0.89 o 
  -5  12   9        4.22        6.67      1.21 o 
  -4  12   9      245.27      236.70      4.62 o 
  -3  12   9     1251.90     1226.97     13.73 o 
  -2  12   9       41.21       40.48      1.81 o 
  -1  12   9      122.89      124.59      2.84 o 
   0  12   9      233.92      206.76      4.84 o 
   1  12   9      356.53      357.84      6.11 o 
   2  12   9      572.99      552.03      9.04 o 
   3  12   9        5.64        3.91      2.58 o 
   4  12   9        0.98       -0.90      1.21 o 
   5  12   9       16.59       21.45      2.78 o 
   6  12   9       52.07       47.17      2.72 o 
  -7  13   9       24.58       24.03      3.04 o 
  -6  13   9       99.10      114.18      3.42 o 
  -5  13   9       14.01       18.00      1.72 o 
  -4  13   9       80.54       80.31      2.65 o 
  -3  13   9       97.88       85.20      2.83 o 
  -2  13   9      287.32      296.35      7.71 o 
  -1  13   9      378.59      388.75      6.13 o 
   0  13   9       11.27       13.54      1.50 o 
   1  13   9      454.46      464.40      8.42 o 
   2  13   9       12.36       11.96      1.95 o 
   3  13   9      146.42      135.21      5.62 o 
   4  13   9      437.87      409.78     11.02 o 
   5  13   9       79.66       85.82      4.73 o 
   6  13   9      210.38      244.59      6.35 o 
  -6  14   9       38.22       34.23      2.21 o 
  -5  14   9       50.00       51.68      4.62 o 
  -4  14   9      562.77      556.84      8.32 o 
  -3  14   9       53.59       56.75      5.76 o 
  -2  14   9      165.74      178.55      7.52 o 
  -1  14   9        6.64        6.89      0.97 o 
   0  14   9      839.09      850.00     13.77 o 
   1  14   9      294.60      317.28      6.62 o 
   2  14   9      161.93      161.04      7.96 o 
   3  14   9      568.21      573.87     13.89 o 
   4  14   9      227.13      220.45      7.75 o 
   5  14   9       25.37       25.87      3.29 o 
  -5  15   9        1.31        1.22      1.20 o 
  -4  15   9      827.99      848.88     11.57 o 
  -3  15   9       39.42       39.00      2.83 o 
  -2  15   9      407.01      432.89     11.63 o 
  -1  15   9      143.38      142.91      4.11 o 
   0  15   9        7.14        6.46      1.35 o 
   1  15   9       90.74       85.54      3.18 o 
   2  15   9      420.13      446.69      7.53 o 
   3  15   9        0.21        1.38      1.73 o 
   4  15   9        0.04        0.34      2.34 o 
  -5  16   9       15.76       15.87      2.39 o 
  -4  16   9     1388.94     1427.87     20.59 o 
  -3  16   9        0.91        2.67      1.34 o 
  -2  16   9        0.19        1.32      1.34 o 
  -1  16   9      204.45      188.08      4.94 o 
   0  16   9      204.81      198.72      7.91 o 
   1  16   9      102.18       97.05      5.84 o 
   2  16   9       54.49       59.04      3.77 o 
   3  16   9      597.22      610.86     15.00 o 
   4  16   9        1.16       -2.37      3.76 o 
  -3  17   9      180.66      197.34      8.72 o 
  -2  17   9       49.52       41.73      2.68 o 
  -1  17   9        2.86        3.09      1.11 o 
   0  17   9      140.92      138.55      6.60 o 
   1  17   9      431.63      426.59     13.98 o 
   2  17   9        9.61        3.26      2.39 o 
  -2  18   9      541.98      560.68     11.53 o 
  -1  18   9      196.93      205.21      6.07 o 
   0  18   9      180.98      174.82      7.74 o 
   1  18   9      123.71      106.55      5.56 o 
  -9   0  10        0.79        0.31      1.51 o 
  -8   0  10      601.40      607.91     10.65 o 
  -7   0  10      587.73      598.87     10.26 o 
  -6   0  10       61.84       65.01      2.60 o 
  -5   0  10       54.50       48.81      2.56 o 
  -4   0  10        7.89        7.33      1.19 o 
  -3   0  10     2695.44     2643.76     42.90 o 
  -2   0  10      944.82     1026.78     21.87 o 
  -1   0  10      594.99      584.77     17.22 o 
   0   0  10     1279.51     1320.89     34.52 o 
   1   0  10     1080.66     1115.64     34.99 o 
   2   0  10      481.52      525.08     16.50 o 
   3   0  10        7.85        6.76      1.45 o 
   4   0  10      114.85      105.53      6.37 o 
   5   0  10     1017.78      966.00     28.44 o 
   6   0  10      390.28      392.58     15.13 o 
   7   0  10      194.65      189.62     10.13 o 
  -9   1  10       11.16       11.79      1.52 o 
  -8   1  10        3.82        1.34      0.87 o 
  -7   1  10      270.56      257.48      4.06 o 
  -6   1  10      301.93      292.38      4.22 o 
  -5   1  10     1044.43     1031.81     10.88 o 
  -4   1  10       54.86       57.99      1.54 o 
  -3   1  10      667.36      670.81      8.86 o 
  -2   1  10      509.23      511.05      7.63 o 
  -1   1  10     2362.74     2344.64     41.05 o 
   0   1  10     1003.60      921.08     17.85 o 
   1   1  10       21.16       34.40      1.56 o 
   2   1  10      520.72      486.82     11.04 o 
   3   1  10      483.67      411.16      8.40 o 
   4   1  10      331.33      349.82      9.17 o 
   5   1  10      107.87      113.19      4.87 o 
   6   1  10       60.11       57.00      7.90 o 
   7   1  10      123.00      136.69      8.71 o 
   8   1  10        0.06       -1.17      2.60 o 
  -9   2  10       25.10       21.91      1.85 o 
  -8   2  10       31.61       34.06      1.69 o 
  -7   2  10        5.17        7.84      1.00 o 
  -6   2  10        9.33        7.44      0.90 o 
  -5   2  10      165.28      165.11      3.40 o 
  -4   2  10      173.66      171.37      5.88 o 
  -3   2  10      584.24      550.10      7.57 o 
  -2   2  10      171.75      163.15      5.48 o 
  -1   2  10        0.81        0.55      0.29 o 
   0   2  10      320.35      334.35     13.56 o 
   1   2  10     1775.40     1758.44     24.63 o 
   2   2  10     2052.48     1926.18     22.68 o 
   3   2  10      669.65      622.60      9.98 o 
   4   2  10       13.92        8.92      0.84 o 
   5   2  10      120.03      135.81      3.16 o 
   6   2  10       69.71       80.01      3.57 o 
   7   2  10      157.03      169.86      4.30 o 
   8   2  10      146.15      146.42      9.70 o 
  -9   3  10        4.08        6.67      1.39 o 
  -8   3  10        1.01        0.94      0.84 o 
  -7   3  10       27.61       24.61      1.55 o 
  -6   3  10      288.82      284.74      4.17 o 
  -5   3  10      732.59      728.94      8.05 o 
  -4   3  10       25.44       27.97      1.38 o 
  -3   3  10      197.88      196.46      3.60 o 
  -2   3  10      535.39      556.71      8.63 o 
  -1   3  10     1952.68     1956.97     25.04 o 
   0   3  10      970.08      957.22     25.52 o 
   1   3  10       71.40       50.71      1.60 o 
   2   3  10     1623.41     1680.02     18.25 o 
   3   3  10     1585.69     1437.99     20.83 o 
   4   3  10      803.72      818.17     12.78 o 
   5   3  10      578.33      533.86      8.03 o 
   6   3  10       14.56       21.51      1.64 o 
   7   3  10        0.09        1.26      2.04 o 
   8   3  10      156.11      159.60      5.49 o 
  -9   4  10      152.69      154.22      3.99 o 
  -8   4  10       53.84       54.59      2.65 o 
  -7   4  10      311.50      324.65      4.76 o 
  -6   4  10      370.13      376.77      8.90 o 
  -5   4  10       27.79       26.47      1.31 o 
  -4   4  10     1658.48     1651.43     17.64 o 
  -3   4  10      325.46      314.34      4.98 o 
  -2   4  10       67.91       60.99      1.93 o 
  -1   4  10       14.30       20.87      1.74 o 
   0   4  10       37.03       30.44      3.15 o 
   1   4  10      256.56      262.28      5.26 o 
   2   4  10      298.85      314.84      4.51 o 
   3   4  10     1089.78     1178.94     14.47 o 
   4   4  10       49.46       38.61      1.89 o 
   5   4  10        5.91        5.82      1.40 o 
   6   4  10      195.14      190.64      9.34 o 
   7   4  10      119.00      133.50      5.05 o 
   8   4  10       74.94       86.44      3.56 o 
  -9   5  10       50.52       54.16      2.62 o 
  -8   5  10       92.02       98.17      3.36 o 
  -7   5  10      156.94      166.96      3.20 o 
  -6   5  10      116.19      106.03      2.39 o 
  -5   5  10        2.37        3.16      0.71 o 
  -4   5  10      966.06      970.59     11.13 o 
  -3   5  10       35.49       42.69      1.62 o 
  -2   5  10      842.89      850.00     10.66 o 
  -1   5  10     1199.29     1182.77     14.58 o 
   0   5  10     1178.28     1132.80     16.87 o 
   1   5  10     1278.02     1276.79     18.73 o 
   2   5  10     2113.30     2106.43     25.98 o 
   3   5  10      379.21      394.40      5.78 o 
   4   5  10      389.63      377.09      8.65 o 
   5   5  10     1029.93     1029.30     19.39 o 
   6   5  10      211.09      217.82      6.11 o 
   7   5  10       63.07       61.92      3.17 o 
   8   5  10      143.30      141.48      4.99 o 
  -8   6  10       23.53       20.23      1.56 o 
  -7   6  10      113.52      116.84      2.68 o 
  -6   6  10      231.95      237.30      3.80 o 
  -5   6  10       67.21       70.48      2.07 o 
  -4   6  10      473.55      457.57      6.14 o 
  -3   6  10        2.69        4.30      0.77 o 
  -2   6  10      290.43      294.20      4.19 o 
  -1   6  10     3394.97     3357.78     44.27 o 
   0   6  10       52.66       51.19      4.18 o 
   1   6  10      286.20      284.19      5.67 o 
   2   6  10       67.12       71.16      2.26 o 
   3   6  10      276.71      288.38     13.09 o 
   4   6  10       30.61       35.25      1.76 o 
   5   6  10      324.40      305.59      7.79 o 
   6   6  10      155.60      164.02      5.73 o 
   7   6  10       11.35       14.03      1.99 o 
  -8   7  10       26.41       24.76      2.78 o 
  -7   7  10      549.47      558.92     10.90 o 
  -6   7  10       17.61       16.90      1.23 o 
  -5   7  10      271.82      270.61      4.90 o 
  -4   7  10      238.03      220.28      3.76 o 
  -3   7  10        1.76        1.75      0.71 o 
  -2   7  10      480.19      455.05      5.87 o 
  -1   7  10      324.06      318.09      5.10 o 
   0   7  10      220.93      223.26      3.74 o 
   1   7  10     1630.46     1581.31     22.89 o 
   2   7  10        0.22        0.77      1.35 o 
   3   7  10       32.01       28.61      2.48 o 
   4   7  10      148.64      142.70      4.92 o 
   5   7  10      613.72      677.55     10.59 o 
   6   7  10      369.38      363.67     11.94 o 
   7   7  10      267.57      305.31      8.39 o 
  -8   8  10        4.68        5.63      1.26 o 
  -7   8  10      252.25      232.18      4.35 o 
  -6   8  10      775.46      781.55      8.92 o 
  -5   8  10       81.21       78.70      2.27 o 
  -4   8  10      110.66      109.70      2.53 o 
  -3   8  10       11.85       14.68      1.08 o 
  -2   8  10      866.22      867.13      8.97 o 
  -1   8  10       14.20        7.70      0.95 o 
   0   8  10     2427.79     2356.42     27.53 o 
   1   8  10       10.63       16.02      1.97 o 
   2   8  10       11.16        5.33      1.67 o 
   3   8  10      405.37      420.62     17.19 o 
   4   8  10      184.06      187.41      5.97 o 
   5   8  10        3.47        6.19      1.17 o 
   6   8  10      109.38      107.00      2.96 o 
   7   8  10      588.11      647.06     14.53 o 
  -8   9  10        8.63        6.94      1.67 o 
  -7   9  10        3.93        5.15      1.06 o 
  -6   9  10      232.31      213.48      4.06 o 
  -5   9  10       71.93       69.17      2.16 o 
  -4   9  10      317.78      315.82      5.27 o 
  -3   9  10      521.40      494.06      7.16 o 
  -2   9  10       22.13       28.28      1.38 o 
  -1   9  10     1978.86     1894.31     19.76 o 
   0   9  10       67.47       49.80      2.06 o 
   1   9  10        2.54        2.06      1.29 o 
   2   9  10       48.83       40.02      3.08 o 
   3   9  10       53.62       44.37      3.07 o 
   4   9  10      133.14      143.82      5.32 o 
   5   9  10       50.67       48.56      2.45 o 
   6   9  10      261.57      264.50      5.59 o 
   7   9  10        4.68        3.22      1.07 o 
  -7  10  10       27.70       26.77      1.73 o 
  -6  10  10       21.53       20.48      1.70 o 
  -5  10  10       15.83       16.16      1.32 o 
  -4  10  10       86.31       93.43      2.42 o 
  -3  10  10       83.50       77.62      2.45 o 
  -2  10  10      312.83      294.34      4.44 o 
  -1  10  10      363.32      374.74      5.51 o 
   0  10  10      417.62      368.83      6.80 o 
   1  10  10       32.87       36.41      1.48 o 
   2  10  10      689.34      649.38     14.24 o 
   3  10  10       68.94       69.09      3.75 o 
   4  10  10       31.39       29.27      2.84 o 
   5  10  10      266.43      279.36      8.30 o 
   6  10  10       71.97       73.16      2.81 o 
  -7  11  10       36.83       29.85      1.84 o 
  -6  11  10      224.10      223.68      9.18 o 
  -5  11  10        7.98        5.45      1.14 o 
  -4  11  10       71.21       67.96      2.38 o 
  -3  11  10        1.92        2.74      0.69 o 
  -2  11  10        2.13        2.56      0.78 o 
  -1  11  10        8.76       15.43      1.00 o 
   0  11  10        5.24        5.04      1.83 o 
   1  11  10       14.11       13.88      1.81 o 
   2  11  10       22.16       20.51      2.08 o 
   3  11  10       74.58       73.39     10.45 o 
   4  11  10      288.77      297.69      8.66 o 
   5  11  10       78.61       73.73      4.15 o 
   6  11  10        0.34        1.27      1.11 o 
  -7  12  10       35.41       33.02      1.96 o 
  -6  12  10       25.87       24.64      1.90 o 
  -5  12  10        6.39        3.45      1.07 o 
  -4  12  10       44.16       41.20      2.40 o 
  -3  12  10      469.13      446.80      6.74 o 
  -2  12  10        0.07        0.74      0.73 o 
  -1  12  10      201.10      212.75      3.80 o 
   0  12  10        0.10        0.69      0.87 o 
   1  12  10       47.51       53.39      3.30 o 
   2  12  10      845.21      849.02     14.94 o 
   3  12  10       20.41       18.42      2.51 o 
   4  12  10        1.19        2.91      1.65 o 
   5  12  10      172.77      165.28      6.45 o 
   6  12  10        3.27        2.53      1.20 o 
  -6  13  10      230.73      235.40      5.08 o 
  -5  13  10       80.16       73.12      2.70 o 
  -4  13  10      216.25      222.68      5.06 o 
  -3  13  10        4.14        5.57      1.35 o 
  -2  13  10      328.30      327.25      6.37 o 
  -1  13  10      166.65      156.02      3.18 o 
   0  13  10      356.54      333.88      6.78 o 
   1  13  10        6.48        4.50      1.05 o 
   2  13  10      216.65      214.36      6.04 o 
   3  13  10      280.92      279.15      9.84 o 
   4  13  10      283.75      281.89      8.81 o 
   5  13  10      232.99      242.51     15.22 o 
  -6  14  10      133.59      142.04      4.61 o 
  -5  14  10       89.16       96.30      5.28 o 
  -4  14  10       11.37       13.14      1.54 o 
  -3  14  10      257.69      273.05      6.87 o 
  -2  14  10      333.39      341.58      7.49 o 
  -1  14  10      112.69      119.39      2.77 o 
   0  14  10      372.05      372.56      8.45 o 
   1  14  10        1.34        1.65      1.19 o 
   2  14  10      312.20      320.17      7.88 o 
   3  14  10       94.83       98.81      5.06 o 
   4  14  10        2.68        2.90      1.95 o 
  -5  15  10       48.50       48.92      2.96 o 
  -4  15  10        9.42        9.08      1.84 o 
  -3  15  10        4.50        4.76      1.40 o 
  -2  15  10      295.96      326.27     13.23 o 
  -1  15  10       41.24       37.04      1.84 o 
   0  15  10       82.93      101.89      3.61 o 
   1  15  10      957.25     1011.55     15.88 o 
   2  15  10       18.68       20.57      1.80 o 
   3  15  10      488.43      522.44     13.42 o 
   4  15  10      292.42      319.08      9.95 o 
  -4  16  10       10.43       12.63      2.10 o 
  -3  16  10      114.83      107.98      7.11 o 
  -2  16  10        3.08        3.43      1.20 o 
  -1  16  10        0.45        0.12      1.29 o 
   0  16  10      353.06      352.11      8.85 o 
   1  16  10        0.56        0.62      1.59 o 
   2  16  10        1.44        1.27      0.92 o 
   3  16  10      324.34      334.33      8.53 o 
  -3  17  10       19.11       23.71      2.40 o 
  -2  17  10       13.49       13.65      2.34 o 
  -1  17  10       93.33       90.11      5.48 o 
   0  17  10       29.87       31.45      3.51 o 
   1  17  10        0.70       -1.15      1.15 o 
  -9   1  11        9.25        5.94      1.40 o 
  -8   1  11      151.41      139.82      3.06 o 
  -7   1  11      237.60      239.41      3.96 o 
  -6   1  11        8.09        9.04      0.97 o 
  -5   1  11      160.87      166.11      3.64 o 
  -4   1  11      317.42      292.23      5.52 o 
  -3   1  11       92.48      103.17      2.43 o 
  -2   1  11       38.02       52.16      1.48 o 
  -1   1  11      102.11      115.65      4.28 o 
   0   1  11      119.16      140.83     10.54 o 
   1   1  11       21.36       36.89      5.09 o 
   2   1  11      294.83      261.53      7.30 o 
   3   1  11      120.69      132.29      4.10 o 
   4   1  11       11.11        9.99      1.50 o 
   5   1  11      492.65      481.88     12.52 o 
   6   1  11      130.88      137.97      6.30 o 
   7   1  11      242.30      260.43     12.67 o 
  -9   2  11      175.57      179.73      4.06 o 
  -8   2  11       31.82       35.09      1.76 o 
  -7   2  11        0.00       -0.15      0.96 o 
  -6   2  11      386.64      391.89      5.25 o 
  -5   2  11       49.66       51.18      2.03 o 
  -4   2  11      316.42      333.01      5.43 o 
  -3   2  11      278.07      267.39      4.45 o 
  -2   2  11       35.12       34.19      1.25 o 
  -1   2  11     1090.96     1058.60     21.38 o 
   0   2  11      427.44      408.66      9.57 o 
   1   2  11     1080.09      981.17     19.30 o 
   2   2  11     2376.52     2175.97     30.22 o 
   3   2  11      160.59      178.15      4.92 o 
   4   2  11      528.33      475.55     11.61 o 
   5   2  11      143.35      153.77      6.52 o 
   6   2  11        0.12        2.78      2.41 o 
   7   2  11        2.77        0.08      2.51 o 
  -9   3  11        3.07        2.01      1.11 o 
  -8   3  11       37.45       36.99      1.80 o 
  -7   3  11       23.62       27.35      1.52 o 
  -6   3  11        1.68        1.55      0.75 o 
  -5   3  11      121.15      129.55      3.76 o 
  -4   3  11      608.44      585.14      8.31 o 
  -3   3  11      208.79      194.99      3.60 o 
  -2   3  11      480.44      455.76      6.24 o 
  -1   3  11      504.19      541.33     11.71 o 
   0   3  11      223.58      218.20      6.18 o 
   1   3  11      487.48      451.17      7.94 o 
   2   3  11      878.83      799.92     10.38 o 
   3   3  11       23.63       29.84      1.58 o 
   4   3  11      317.87      339.09      6.87 o 
   5   3  11       32.67       26.44      2.08 o 
   6   3  11      564.12      572.98     11.20 o 
   7   3  11      169.36      158.42      9.99 o 
  -8   4  11        7.82        7.24      1.10 o 
  -7   4  11       12.20       12.77      1.20 o 
  -6   4  11      191.14      198.90      3.80 o 
  -5   4  11       97.62      103.81      2.52 o 
  -4   4  11      196.81      202.79      3.96 o 
  -3   4  11      757.77      733.12      9.69 o 
  -2   4  11       65.51       57.90      1.68 o 
  -1   4  11       69.70       73.62      1.54 o 
   0   4  11      331.82      321.23      6.26 o 
   1   4  11       17.41       30.62      1.82 o 
   2   4  11      197.58      206.28      4.60 o 
   3   4  11     1879.14     1726.11     24.76 o 
   4   4  11       10.14        6.91      1.05 o 
   5   4  11      322.09      300.84      7.11 o 
   6   4  11       13.67       10.42      1.35 o 
   7   4  11       33.40       33.74      2.06 o 
  -8   5  11       13.04       13.84      1.53 o 
  -7   5  11      179.52      174.69      4.86 o 
  -6   5  11      204.71      205.63      3.90 o 
  -5   5  11      406.51      414.78      5.93 o 
  -4   5  11      268.30      259.00      4.64 o 
  -3   5  11      842.07      858.55     11.10 o 
  -2   5  11        3.72        3.54      0.72 o 
  -1   5  11        0.06       -0.20      0.51 o 
   0   5  11      860.07      845.40     13.33 o 
   1   5  11     2375.37     2349.72     32.83 o 
   2   5  11      806.20      784.18     12.53 o 
   3   5  11        2.63        3.43      0.62 o 
   4   5  11       65.05       52.19      4.94 o 
   5   5  11        4.30        3.84      1.18 o 
   6   5  11       66.90       65.58      3.09 o 
   7   5  11        7.29        7.49      1.44 o 
  -8   6  11        4.05        2.80      0.96 o 
  -7   6  11      472.01      466.00      6.22 o 
  -6   6  11       92.44       98.91      2.64 o 
  -5   6  11        8.58        7.61      1.02 o 
  -4   6  11      226.77      223.14      4.25 o 
  -3   6  11        1.89        2.87      0.77 o 
  -2   6  11      818.25      788.77      8.76 o 
  -1   6  11       10.92       11.97      0.98 o 
   0   6  11      309.94      311.38      6.23 o 
   1   6  11        6.57        8.68      1.19 o 
   2   6  11      306.57      308.20      6.59 o 
   3   6  11       72.10       73.48      3.29 o 
   4   6  11        0.38       -0.87      0.87 o 
   5   6  11       96.57       87.13      3.71 o 
   6   6  11        1.87        1.00      1.45 o 
   7   6  11       45.31       51.11      3.60 o 
  -8   7  11       43.29       47.85      2.27 o 
  -7   7  11       57.04       56.03      2.11 o 
  -6   7  11       86.84       90.12      3.07 o 
  -5   7  11      204.48      209.47      3.85 o 
  -4   7  11      104.31       95.11      2.66 o 
  -3   7  11        2.26        2.43      0.75 o 
  -2   7  11       32.31       34.31      1.53 o 
  -1   7  11      421.01      385.69      5.93 o 
   0   7  11       70.29       70.78      2.63 o 
   1   7  11      310.15      279.96      5.82 o 
   2   7  11       48.81       48.75      3.27 o 
   3   7  11        5.60        5.56      1.37 o 
   4   7  11      649.83      654.15     13.87 o 
   5   7  11      249.81      232.35      6.78 o 
   6   7  11      146.93      149.49      5.28 o 
   7   7  11       68.10       69.91      3.78 o 
  -8   8  11       67.11       70.86      2.81 o 
  -7   8  11      110.93      113.69      2.76 o 
  -6   8  11       38.80       34.00      2.48 o 
  -5   8  11        1.94        1.64      0.95 o 
  -4   8  11       18.09       19.26      1.82 o 
  -3   8  11      186.17      198.04      3.81 o 
  -2   8  11      743.14      724.72      8.62 o 
  -1   8  11       70.57       61.92      2.01 o 
   0   8  11      499.91      512.47      7.11 o 
   1   8  11        7.16        7.06      1.55 o 
   2   8  11      573.45      589.65     10.86 o 
   3   8  11      294.52      301.03      8.08 o 
   4   8  11       78.83       89.02      7.81 o 
   5   8  11      365.25      383.45      6.84 o 
   6   8  11       19.30       18.98      2.36 o 
  -7   9  11       74.90       88.21      3.06 o 
  -6   9  11       39.70       37.68      1.93 o 
  -5   9  11      409.02      438.83     11.09 o 
  -4   9  11      127.38      132.40      3.23 o 
  -3   9  11        0.45        1.05      0.75 o 
  -2   9  11      133.85      156.32      2.87 o 
  -1   9  11     1008.27      982.57     13.48 o 
   0   9  11      861.66      886.05     13.19 o 
   1   9  11        4.25        5.71      1.52 o 
   2   9  11      509.78      495.54      9.73 o 
   3   9  11      484.82      484.57     11.49 o 
   4   9  11      348.38      355.41     10.70 o 
   5   9  11       91.31       93.39      2.90 o 
   6   9  11        0.15        0.39      1.05 o 
  -7  10  11       96.78      104.97      3.34 o 
  -6  10  11       55.89       57.86      2.54 o 
  -5  10  11      570.13      563.25      8.66 o 
  -4  10  11      215.29      219.18      4.38 o 
  -3  10  11     2550.04     2553.45     24.20 o 
  -2  10  11      173.94      194.25      3.35 o 
  -1  10  11      313.71      307.99      6.19 o 
   0  10  11      493.72      473.48      8.07 o 
   1  10  11       16.88       21.57      3.38 o 
   2  10  11      639.87      681.00     18.20 o 
   3  10  11        0.70        1.18      1.32 o 
   4  10  11        0.06        3.76      1.54 o 
   5  10  11      417.60      412.46     10.75 o 
   6  10  11        2.59        4.85      1.09 o 
  -7  11  11        0.43        0.96      1.12 o 
  -6  11  11      122.13      121.14      3.48 o 
  -5  11  11      552.84      555.90     15.85 o 
  -4  11  11       10.41        7.89      1.17 o 
  -3  11  11      195.52      201.17      5.71 o 
  -2  11  11     1300.07     1283.26     15.89 o 
  -1  11  11      788.79      768.80     12.40 o 
   0  11  11      289.02      289.82      6.75 o 
   1  11  11      222.36      213.83     12.20 o 
   2  11  11      353.63      354.35     11.44 o 
   3  11  11       22.49       22.00      2.68 o 
   4  11  11      113.03      104.55      4.90 o 
   5  11  11      108.11      104.43      4.97 o 
  -6  12  11       31.65       33.27      2.14 o 
  -5  12  11        2.80        1.80      1.23 o 
  -4  12  11       13.34       11.98      1.54 o 
  -3  12  11      307.06      313.55      6.17 o 
  -2  12  11        9.44       10.64      1.10 o 
  -1  12  11      647.45      658.62     11.17 o 
   0  12  11      301.63      312.29      6.31 o 
   1  12  11      145.33      131.09      7.05 o 
   2  12  11      132.13      128.27      5.56 o 
   3  12  11       24.24       19.19      3.55 o 
   4  12  11      583.25      605.94     14.43 o 
   5  12  11       94.25      100.45      8.59 o 
  -6  13  11       16.84       15.51      1.69 o 
  -5  13  11      169.35      163.65      5.54 o 
  -4  13  11       68.25       73.11      4.43 o 
  -3  13  11       79.74       76.52      3.21 o 
  -2  13  11        3.69        6.09      1.60 o 
  -1  13  11      260.73      280.12      6.24 o 
   0  13  11      720.33      716.67     11.88 o 
   1  13  11       84.48       88.44      2.62 o 
   2  13  11      263.15      253.73      8.16 o 
   3  13  11       35.97       30.56      3.59 o 
   4  13  11       37.02       35.13      3.52 o 
  -5  14  11       65.87       66.88      2.92 o 
  -4  14  11      205.46      221.49      5.07 o 
  -3  14  11       13.96       16.57      1.84 o 
  -2  14  11       20.98       21.83      1.74 o 
  -1  14  11      385.37      375.41      7.69 o 
   0  14  11        6.90       12.94      3.84 o 
   1  14  11        6.37        5.20      1.27 o 
   2  14  11      101.08       85.82      4.68 o 
   3  14  11      322.87      360.33      8.78 o 
   4  14  11      360.60      384.93     11.06 o 
  -4  15  11       68.90       62.52      3.35 o 
  -3  15  11      110.32      102.69      4.84 o 
  -2  15  11      266.79      258.80      6.00 o 
  -1  15  11       91.46       84.68      6.31 o 
   0  15  11       24.98       22.63      1.98 o 
   1  15  11     1245.01     1229.56     23.08 o 
   2  15  11      590.93      580.84     14.37 o 
   3  15  11       10.62       17.68      2.39 o 
  -3  16  11       14.09       14.16      2.07 o 
  -2  16  11      529.92      534.34     10.27 o 
  -1  16  11      272.85      273.67      9.79 o 
   0  16  11      102.98      101.61      4.24 o 
   1  16  11       28.53       26.58      1.97 o 
   2  16  11      197.97      216.58      7.96 o 
  -8   0  12      250.94      247.86      6.66 o 
  -7   0  12      183.36      191.34      5.06 o 
  -6   0  12       16.21       17.00      2.88 o 
  -5   0  12      464.97      466.76     10.30 o 
  -4   0  12      607.85      613.96     12.23 o 
  -3   0  12     1271.28     1233.09     21.40 o 
  -2   0  12       18.83       13.16      1.15 o 
  -1   0  12      159.68      150.26      7.10 o 
   0   0  12     2929.14     2707.18     67.49 o 
   1   0  12       13.05        9.57      2.35 o 
   2   0  12      626.27      583.96     18.64 o 
   3   0  12        0.02       -0.08      1.62 o 
   4   0  12      263.31      241.72     10.82 o 
   5   0  12      413.39      438.02     11.55 o 
   6   0  12        0.05        1.86      2.22 o 
  -8   1  12        1.69        1.35      0.93 o 
  -7   1  12      470.49      470.59      6.25 o 
  -6   1  12       47.14       43.63      2.18 o 
  -5   1  12      324.04      310.32      5.47 o 
  -4   1  12      169.48      176.51      3.63 o 
  -3   1  12      189.75      189.65      3.53 o 
  -2   1  12     1258.98     1259.20     20.08 o 
  -1   1  12     1695.24     1625.38     29.90 o 
   0   1  12       48.40       46.21      2.86 o 
   1   1  12       36.12       34.37      2.83 o 
   2   1  12      691.06      699.02     16.15 o 
   3   1  12      893.39      829.98     17.63 o 
   4   1  12      156.54      158.56      5.28 o 
   5   1  12       17.88       10.98      1.75 o 
   6   1  12      543.04      576.62     11.67 o 
   7   1  12      271.17      285.04     13.56 o 
  -8   2  12      101.87       97.72      3.56 o 
  -7   2  12      288.76      286.96      4.52 o 
  -6   2  12       31.94       31.94      2.42 o 
  -5   2  12     1180.28     1186.63     20.32 o 
  -4   2  12      144.28      136.94      3.12 o 
  -3   2  12     2062.12     2037.12     23.86 o 
  -2   2  12        8.88        7.22      0.66 o 
  -1   2  12      123.42      124.45      4.51 o 
   0   2  12     1247.98     1287.81     24.47 o 
   1   2  12      184.72      194.76      6.14 o 
   2   2  12      131.78      163.75      9.27 o 
   3   2  12        4.00        3.14      1.34 o 
   4   2  12      547.88      527.72     10.53 o 
   5   2  12      106.95      103.09      4.95 o 
   6   2  12        0.15       -1.26      2.23 o 
   7   2  12        7.26       10.69      3.70 o 
  -8   3  12       67.81       73.54      2.31 o 
  -7   3  12       55.55       53.74      2.25 o 
  -6   3  12      120.53      118.06      3.28 o 
  -5   3  12      260.91      255.32      6.08 o 
  -4   3  12       16.29       13.66      1.23 o 
  -3   3  12      113.20      116.59      2.67 o 
  -2   3  12      678.98      639.26      8.17 o 
  -1   3  12       91.34       90.89      3.80 o 
   0   3  12     2199.23     2132.01     45.47 o 
   1   3  12     2809.85     2665.31     47.27 o 
   2   3  12       72.33       67.65      3.55 o 
   3   3  12      369.01      389.27      7.20 o 
   4   3  12       10.39       14.67      1.61 o 
   5   3  12       11.69       16.26      3.71 o 
   6   3  12        0.08        3.23      2.85 o 
   7   3  12       36.42       27.30      5.11 o 
  -8   4  12       54.28       56.08      2.17 o 
  -7   4  12        7.64        6.64      1.16 o 
  -6   4  12      230.01      239.78      4.89 o 
  -5   4  12        2.36        2.53      0.92 o 
  -4   4  12       81.85       87.18      2.94 o 
  -3   4  12      541.71      542.67      7.61 o 
  -2   4  12      702.59      670.75     10.34 o 
  -1   4  12     1284.84     1287.37     24.34 o 
   0   4  12        1.96        2.87      1.28 o 
   1   4  12      608.38      543.94      9.43 o 
   2   4  12      417.19      376.06      7.14 o 
   3   4  12     1021.75      954.76     13.22 o 
   4   4  12        6.30       11.50      2.70 o 
   5   4  12       56.99       66.19      2.77 o 
   6   4  12      162.64      165.30      9.70 o 
   7   4  12        3.21        5.63      3.41 o 
  -8   5  12      178.53      191.21      4.39 o 
  -7   5  12        1.87        2.34      0.98 o 
  -6   5  12      182.55      176.81      5.56 o 
  -5   5  12        0.01       -0.20      0.80 o 
  -4   5  12      319.26      315.34      7.31 o 
  -3   5  12     2248.90     2278.12     26.57 o 
  -2   5  12      184.33      164.34      3.69 o 
  -1   5  12      108.68      111.29      4.30 o 
   0   5  12      190.92      193.07      4.63 o 
   1   5  12       32.58       46.91      2.24 o 
   2   5  12       21.18       24.99      1.78 o 
   3   5  12        3.10        3.09      1.01 o 
   4   5  12      112.64      125.50      4.26 o 
   5   5  12      155.15      160.57      4.90 o 
   6   5  12      653.07      657.47     13.40 o 
   7   5  12        8.19        7.50      1.31 o 
  -8   6  12      110.71      111.70      2.89 o 
  -7   6  12       14.02       12.84      1.40 o 
  -6   6  12      529.48      519.32      8.27 o 
  -5   6  12       29.76       32.53      1.91 o 
  -4   6  12       50.54       48.08      1.96 o 
  -3   6  12       30.98       33.09      1.59 o 
  -2   6  12     2248.74     2194.64     25.24 o 
  -1   6  12      661.22      643.06      8.71 o 
   0   6  12      655.13      626.09     16.14 o 
   1   6  12       86.26       86.26      2.93 o 
   2   6  12       67.70       66.62      3.23 o 
   3   6  12      899.99      943.20     15.54 o 
   4   6  12      300.36      295.12     17.06 o 
   5   6  12       62.50       60.74      3.19 o 
   6   6  12      323.64      354.00      8.71 o 
  -8   7  12      348.66      372.82      6.91 o 
  -7   7  12        9.55        9.90      1.28 o 
  -6   7  12       34.41       37.11      2.85 o 
  -5   7  12       24.03       23.40      1.69 o 
  -4   7  12      639.04      631.37      9.03 o 
  -3   7  12      340.35      326.81      5.31 o 
  -2   7  12      230.67      218.96      3.58 o 
  -1   7  12       64.50       67.84      1.96 o 
   0   7  12      250.40      259.66      8.43 o 
   1   7  12      822.14      799.12     20.18 o 
   2   7  12       30.68       27.53      2.51 o 
   3   7  12        4.50        3.41      1.11 o 
   4   7  12      674.19      676.74     17.56 o 
   5   7  12       71.95       65.42      3.47 o 
   6   7  12       87.37       90.33      4.01 o 
  -7   8  12       23.14       20.37      1.63 o 
  -6   8  12      243.00      245.82      5.11 o 
  -5   8  12       55.53       56.15      2.31 o 
  -4   8  12       88.46       87.39      2.58 o 
  -3   8  12        0.22       -0.09      0.68 o 
  -2   8  12      211.49      187.76      3.04 o 
  -1   8  12      308.12      321.06      5.26 o 
   0   8  12      258.64      235.76      6.95 o 
   1   8  12       12.23       12.13      1.90 o 
   2   8  12      426.69      418.31     10.19 o 
   3   8  12     1396.87     1443.63     22.54 o 
   4   8  12      132.84      118.91      4.78 o 
   5   8  12      358.20      376.99      9.68 o 
   6   8  12      251.56      270.76      7.85 o 
  -7   9  12       69.25       65.77      2.69 o 
  -6   9  12        3.93        2.15      1.13 o 
  -5   9  12      212.79      218.54      4.58 o 
  -4   9  12      142.06      151.32      3.51 o 
  -3   9  12       23.06       20.33      1.21 o 
  -2   9  12       56.62       66.55      1.67 o 
  -1   9  12      378.88      368.92      6.83 o 
   0   9  12       90.47       86.38      5.10 o 
   1   9  12      161.11      158.88      8.72 o 
   2   9  12      229.37      215.12      6.80 o 
   3   9  12       36.75       44.15      2.93 o 
   4   9  12      196.44      184.38      8.39 o 
   5   9  12      609.48      657.18     10.66 o 
   6   9  12      178.38      169.84      6.20 o 
  -7  10  12       13.38       15.15      1.69 o 
  -6  10  12        9.90       12.42      1.76 o 
  -5  10  12      323.23      328.99      5.98 o 
  -4  10  12      279.69      272.64      5.07 o 
  -3  10  12      761.30      785.15      9.27 o 
  -2  10  12      209.11      193.76      3.48 o 
  -1  10  12      114.30      117.40      3.38 o 
   0  10  12      142.65      150.91     12.26 o 
   1  10  12        0.97       -1.12      1.13 o 
   2  10  12        8.88       11.83      2.01 o 
   3  10  12        7.45       11.06      1.72 o 
   4  10  12       36.26       42.92      3.50 o 
   5  10  12       89.51       99.83      3.11 o 
  -6  11  12       21.85       21.66      2.14 o 
  -5  11  12        8.48        8.33      1.51 o 
  -4  11  12      330.74      346.52      6.07 o 
  -3  11  12      405.77      391.81      6.38 o 
  -2  11  12      243.28      240.68      4.12 o 
  -1  11  12        8.01        6.08      1.32 o 
   0  11  12      327.10      322.86      8.63 o 
   1  11  12        0.03       -1.19      1.19 o 
   2  11  12       19.39       17.36      2.41 o 
   3  11  12       93.62      108.25      4.26 o 
   4  11  12       18.19       18.60      2.56 o 
   5  11  12       24.44       31.05      3.24 o 
  -6  12  12       12.91       12.95      1.83 o 
  -5  12  12       50.85       54.34      2.86 o 
  -4  12  12       21.81       16.68      1.53 o 
  -3  12  12        0.43        1.67      1.10 o 
  -2  12  12       35.25       31.31      1.38 o 
  -1  12  12       13.85       17.09      1.67 o 
   0  12  12      388.25      376.26      8.86 o 
   1  12  12       43.57       45.90      3.78 o 
   2  12  12      275.75      288.99      8.78 o 
   3  12  12       44.12       47.18      4.35 o 
   4  12  12       69.74       69.21      8.64 o 
  -5  13  12      251.53      259.00      7.18 o 
  -4  13  12      138.15      153.24      3.94 o 
  -3  13  12       27.29       29.22      2.15 o 
  -2  13  12       57.19       60.35      1.82 o 
  -1  13  12      244.49      259.07      5.92 o 
   0  13  12      603.13      593.87     10.11 o 
   1  13  12      257.70      243.57     11.82 o 
   2  13  12      161.09      175.82      7.10 o 
   3  13  12      504.31      486.21     10.59 o 
   4  13  12       20.53       21.68      6.58 o 
  -4  14  12      231.12      246.79      6.62 o 
  -3  14  12       78.46       68.97      2.98 o 
  -2  14  12       20.08       22.07      3.04 o 
  -1  14  12      233.68      259.32      6.05 o 
   0  14  12       98.70      101.18      3.31 o 
   1  14  12       74.37       76.01      4.50 o 
   2  14  12      330.45      371.17     19.95 o 
   3  14  12       77.29       81.16      4.76 o 
  -3  15  12        0.21       -1.10      1.10 o 
  -2  15  12      301.02      292.07     10.40 o 
  -1  15  12       21.43       19.89      3.54 o 
   0  15  12        1.30        1.05      1.94 o 
   1  15  12      132.06      130.11      6.84 o 
   2  15  12       73.74       82.04      7.33 o 
  -1  16  12      169.26      189.30      7.60 o 
   0  16  12       16.19       18.06      2.09 o 
  -8   1  13       36.11       32.77      1.79 o 
  -7   1  13      118.16      114.22      3.47 o 
  -6   1  13       40.43       47.09      2.29 o 
  -5   1  13        5.32        6.66      1.12 o 
  -4   1  13       93.95       94.74      2.57 o 
  -3   1  13      493.02      494.21     13.32 o 
  -2   1  13       79.93       68.83      3.44 o 
  -1   1  13       12.33       12.13      1.82 o 
   0   1  13     1604.61     1425.91     30.84 o 
   1   1  13        6.76        8.39      2.50 o 
   2   1  13       27.24       19.67      2.40 o 
   3   1  13      635.16      598.76     13.97 o 
   4   1  13        6.11        3.03      1.57 o 
   5   1  13        4.70        3.79      1.49 o 
   6   1  13        1.59       -0.55      2.02 o 
  -8   2  13        3.94        2.41      0.99 o 
  -7   2  13        5.82        5.62      1.53 o 
  -6   2  13      312.45      317.70      5.88 o 
  -5   2  13      185.63      189.55      4.09 o 
  -4   2  13        7.00        5.35      0.94 o 
  -3   2  13       47.62       42.86      1.60 o 
  -2   2  13       78.71       86.60      2.25 o 
  -1   2  13        1.35        0.44      1.12 o 
   0   2  13      193.29      170.47      5.69 o 
   1   2  13      364.70      321.79     14.81 o 
   2   2  13       18.73       34.32      3.05 o 
   3   2  13      369.96      353.84      9.63 o 
   4   2  13      266.44      272.67      8.38 o 
   5   2  13      382.73      381.43      8.85 o 
   6   2  13        3.44        2.18      2.66 o 
  -8   3  13      157.14      161.60      3.81 o 
  -7   3  13       62.38       56.24      2.66 o 
  -6   3  13        6.17        4.31      1.20 o 
  -5   3  13      734.77      718.58     10.19 o 
  -4   3  13        6.89        7.27      1.00 o 
  -3   3  13        9.70        8.40      0.93 o 
  -2   3  13       86.50       84.12      2.35 o 
  -1   3  13       14.24       18.29      2.17 o 
   0   3  13        1.26        1.35      1.23 o 
   1   3  13     1189.69     1203.97     23.57 o 
   2   3  13      104.60      102.43     11.71 o 
   3   3  13       20.45       17.04      7.21 o 
   4   3  13       77.70       70.45      3.39 o 
   5   3  13      132.32      136.40      9.53 o 
   6   3  13       54.86       50.78      6.38 o 
  -8   4  13        6.93        6.32      1.28 o 
  -7   4  13        1.73        0.46      1.08 o 
  -6   4  13      447.90      451.12      7.48 o 
  -5   4  13        0.01       -0.57      0.82 o 
  -4   4  13       86.89       90.43      3.61 o 
  -3   4  13       64.31       59.89      1.86 o 
  -2   4  13      149.72      142.77      3.36 o 
  -1   4  13     1574.19     1479.90     27.82 o 
   0   4  13      181.61      180.85      5.85 o 
   1   4  13       29.34       42.40      3.01 o 
   2   4  13      641.12      604.36     14.04 o 
   3   4  13       18.20       10.08      1.26 o 
   4   4  13      102.88       98.08      3.55 o 
   5   4  13      317.51      310.33     10.04 o 
   6   4  13      583.35      649.66     23.55 o 
  -7   5  13      125.80      121.60      3.58 o 
  -6   5  13       11.06       10.43      1.42 o 
  -5   5  13        0.56        0.26      0.86 o 
  -4   5  13      605.79      584.29      8.43 o 
  -3   5  13        2.52        3.54      0.76 o 
  -2   5  13      384.10      365.90      6.58 o 
  -1   5  13       64.44       59.40      3.30 o 
   0   5  13       21.10       17.32      2.69 o 
   1   5  13      332.36      301.22      6.32 o 
   2   5  13        8.91        8.95      1.27 o 
   3   5  13        0.57        0.49      0.98 o 
   4   5  13      451.77      427.39      8.40 o 
   5   5  13        7.31        8.07      1.31 o 
   6   5  13      387.23      401.64      8.82 o 
  -7   6  13       71.54       62.46      2.88 o 
  -6   6  13       84.20       83.79      2.88 o 
  -5   6  13       32.13       32.24      1.92 o 
  -4   6  13        8.04        9.07      1.35 o 
  -3   6  13      229.20      216.32      3.90 o 
  -2   6  13       97.09       98.62      4.80 o 
  -1   6  13      791.92      756.95     15.87 o 
   0   6  13      532.88      509.92      9.30 o 
   1   6  13      430.24      409.97      7.90 o 
   2   6  13       25.55       19.35      2.12 o 
   3   6  13       89.40       81.68      4.06 o 
   4   6  13       94.02       92.05      3.41 o 
   5   6  13      175.96      179.25      7.42 o 
   6   6  13       49.81       49.67      2.80 o 
  -7   7  13       43.45       38.66      2.56 o 
  -6   7  13        2.10        3.27      1.12 o 
  -5   7  13       12.94       13.27      1.40 o 
  -4   7  13      288.29      277.83      5.00 o 
  -3   7  13      418.60      412.66      6.22 o 
  -2   7  13     1240.67     1254.74     18.87 o 
  -1   7  13      318.37      321.23      8.98 o 
   0   7  13      211.49      215.87      5.22 o 
   1   7  13        3.11        2.10      1.35 o 
   2   7  13       14.48       17.29      2.16 o 
   3   7  13      215.33      209.80      8.14 o 
   4   7  13        4.31        4.81      1.30 o 
   5   7  13        0.18        0.16      1.14 o 
   6   7  13        0.57        0.26      1.17 o 
  -7   8  13        0.25       -0.72      1.09 o 
  -6   8  13       20.64       23.00      2.30 o 
  -5   8  13      224.47      231.56      4.86 o 
  -4   8  13        6.81        8.27      1.12 o 
  -3   8  13      191.28      185.94      4.44 o 
  -2   8  13       85.19       81.67      3.13 o 
  -1   8  13       49.11       51.62      1.60 o 
   0   8  13      434.97      437.04     10.70 o 
   1   8  13       66.00       66.63      4.84 o 
   2   8  13      574.71      597.99     13.38 o 
   3   8  13        6.71        7.94      1.74 o 
   4   8  13       64.10       66.70      3.25 o 
   5   8  13      190.73      197.63      6.45 o 
  -6   9  13        0.11        0.02      1.03 o 
  -5   9  13      319.00      330.49      5.99 o 
  -4   9  13        2.05        3.88      0.97 o 
  -3   9  13       12.45       10.25      1.06 o 
  -2   9  13      272.56      266.31      5.57 o 
  -1   9  13        0.02        0.32      0.66 o 
   0   9  13      311.88      330.56      9.04 o 
   1   9  13      151.17      155.54      5.75 o 
   2   9  13      198.17      177.90      6.20 o 
   3   9  13      561.74      564.69     17.92 o 
   4   9  13      118.36      141.99      5.82 o 
   5   9  13        1.61        1.36      1.39 o 
  -6  10  13       22.77       22.81      2.16 o 
  -5  10  13       35.26       41.88      2.51 o 
  -4  10  13      621.25      636.94      9.28 o 
  -3  10  13      102.98      102.97      2.61 o 
  -2  10  13       21.92       22.97      1.86 o 
  -1  10  13       49.66       54.39      2.81 o 
   0  10  13      840.63      825.07     17.47 o 
   1  10  13       96.75      105.17      5.86 o 
   2  10  13        1.22        3.46      1.55 o 
   3  10  13        1.05        2.35      1.68 o 
   4  10  13      412.02      434.96      9.56 o 
   5  10  13      149.35      156.53      5.80 o 
  -6  11  13       73.65       75.78      6.46 o 
  -5  11  13      558.70      572.80     10.09 o 
  -4  11  13        8.40       11.15      1.83 o 
  -3  11  13      206.35      222.64      8.23 o 
  -2  11  13     1141.37     1177.30     17.91 o 
  -1  11  13       62.84       66.27      2.53 o 
   0  11  13        1.23        2.53      1.91 o 
   1  11  13      202.66      202.19      6.99 o 
   2  11  13      586.26      564.90     13.53 o 
   3  11  13      253.63      258.69      8.16 o 
   4  11  13      202.88      204.48      7.85 o 
  -5  12  13      388.10      405.17      7.97 o 
  -4  12  13      197.68      201.52      4.80 o 
  -3  12  13      385.78      385.74      8.31 o 
  -2  12  13      173.76      194.22      6.57 o 
  -1  12  13       13.65       12.91      1.77 o 
   0  12  13      759.35      762.39     16.91 o 
   1  12  13        6.94        8.28      2.08 o 
   2  12  13       30.87       36.28      3.49 o 
   3  12  13       13.78       18.16      2.67 o 
   4  12  13       28.51       22.26      3.37 o 
  -4  13  13       54.31       51.34      2.89 o 
  -3  13  13      285.36      273.82      6.09 o 
  -2  13  13       30.79       23.88      2.12 o 
  -1  13  13        0.49        0.19      0.95 o 
   0  13  13       34.50       35.90      3.53 o 
   1  13  13      157.03      141.99      6.12 o 
   2  13  13      565.21      579.70     14.30 o 
   3  13  13       61.77       61.72      4.70 o 
  -3  14  13       74.73       74.50      2.75 o 
  -2  14  13      100.63       85.49      4.91 o 
  -1  14  13      315.12      341.39      7.12 o 
   0  14  13      555.01      609.75     14.82 o 
   1  14  13       52.51       43.69      4.00 o 
   2  14  13       15.11        9.48      2.33 o 
  -2  15  13       42.10       40.63      3.92 o 
  -1  15  13       14.11       18.12      2.13 o 
   0  15  13      455.79      501.29     13.13 o 
  -7   0  14      121.61      124.37      8.20 o 
  -6   0  14        5.72        6.12      1.80 o 
  -5   0  14     1291.57     1267.62     22.99 o 
  -4   0  14      433.39      443.28     19.67 o 
  -3   0  14     1702.70     1673.29     28.05 o 
  -2   0  14      114.39      119.13      6.81 o 
  -1   0  14      206.07      214.80      9.44 o 
   0   0  14      890.57      992.28     28.57 o 
   1   0  14      197.89      183.25      8.82 o 
   2   0  14       23.82       21.88      3.62 o 
   3   0  14       48.18       51.40      5.50 o 
   4   0  14      481.79      506.08     18.21 o 
   5   0  14      133.39      121.41      8.06 o 
   6   0  14       17.41       17.62      4.05 o 
  -7   1  14      663.53      672.94     10.33 o 
  -6   1  14      258.15      267.41      5.33 o 
  -5   1  14     1095.05     1043.45     13.80 o 
  -4   1  14      321.33      312.38      5.28 o 
  -3   1  14        0.06        0.44      0.66 o 
  -2   1  14     2818.88     2676.57     47.65 o 
  -1   1  14      233.76      237.47     14.40 o 
   0   1  14       44.76       52.00      3.27 o 
   1   1  14      360.70      334.69     16.76 o 
   2   1  14      760.70      734.72     39.84 o 
   3   1  14      163.54      172.99      6.34 o 
   4   1  14        3.77        4.75      1.91 o 
   5   1  14       19.87       24.11      3.14 o 
   6   1  14      243.82      266.36     13.04 o 
  -7   2  14      202.01      189.86      4.63 o 
  -6   2  14        0.09       -0.84      0.98 o 
  -5   2  14       63.84       63.74      4.78 o 
  -4   2  14      862.69      839.84     11.19 o 
  -3   2  14       58.58       59.05      1.75 o 
  -2   2  14      121.06      125.07      4.87 o 
  -1   2  14      180.73      171.28      5.80 o 
   0   2  14     1116.21     1074.39     21.54 o 
   1   2  14      914.51      894.89     18.76 o 
   2   2  14       23.69       25.48      2.76 o 
   3   2  14      138.92      139.70      9.97 o 
   4   2  14       33.28       38.84      3.58 o 
   5   2  14      615.49      659.95     23.09 o 
   6   2  14        8.20       12.28      3.95 o 
  -7   3  14      121.53      128.46      3.78 o 
  -6   3  14       68.71       65.61      3.02 o 
  -5   3  14      271.77      273.27      5.15 o 
  -4   3  14        3.76        2.19      1.52 o 
  -3   3  14      454.72      450.20      6.38 o 
  -2   3  14       49.54       44.37      3.21 o 
  -1   3  14       34.40       34.87      4.30 o 
   0   3  14       16.04       18.32      2.27 o 
   1   3  14       66.85       65.63      3.73 o 
   2   3  14      143.60      147.86      5.64 o 
   3   3  14      119.89      118.89      5.77 o 
   4   3  14      752.15      763.15     25.32 o 
   5   3  14      168.23      183.27     10.65 o 
   6   3  14      261.41      299.24     10.19 o 
  -7   4  14        0.65        1.01      1.17 o 
  -6   4  14       10.26       12.64      1.64 o 
  -5   4  14      560.95      549.97      8.37 o 
  -4   4  14      508.94      485.31      8.57 o 
  -3   4  14      122.29      121.30      2.56 o 
  -2   4  14       69.67       69.42      3.66 o 
  -1   4  14      413.55      417.21     10.34 o 
   0   4  14       83.61       77.90      5.56 o 
   1   4  14      108.45      134.58      5.22 o 
   2   4  14      436.19      420.90     10.76 o 
   3   4  14       44.99       48.27      5.78 o 
   4   4  14       68.34       67.94      6.30 o 
   5   4  14        9.98       16.04      3.01 o 
   6   4  14      210.74      216.11      8.66 o 
  -7   5  14        6.88        5.35      1.36 o 
  -6   5  14        3.36        3.97      1.18 o 
  -5   5  14       41.86       41.76      2.53 o 
  -4   5  14     1234.97     1193.13     15.15 o 
  -3   5  14      294.70      303.71      4.74 o 
  -2   5  14       16.83       19.54      1.23 o 
  -1   5  14     2182.24     2105.92     38.45 o 
   0   5  14        3.76        4.96      1.49 o 
   1   5  14      439.26      415.59     19.82 o 
   2   5  14        1.94        1.59      1.37 o 
   3   5  14      152.33      139.72      8.85 o 
   4   5  14      217.51      211.33      5.94 o 
   5   5  14       97.09      104.57      9.04 o 
  -7   6  14       34.30       34.00      2.25 o 
  -6   6  14      346.04      350.08      6.38 o 
  -5   6  14      158.80      168.67      3.87 o 
  -4   6  14       30.55       30.53      1.73 o 
  -3   6  14      407.40      399.10      5.84 o 
  -2   6  14       27.73       26.93      1.46 o 
  -1   6  14       16.37       23.63      2.56 o 
   0   6  14      162.39      178.16      5.97 o 
   1   6  14      320.33      300.83      6.51 o 
   2   6  14      533.45      552.28     12.32 o 
   3   6  14      333.30      318.94     10.20 o 
   4   6  14      127.94      130.35     14.79 o 
   5   6  14       12.13       12.90      1.58 o 
  -6   7  14        0.11       -0.25      1.04 o 
  -5   7  14      109.40      111.48      3.14 o 
  -4   7  14      151.26      162.42      3.63 o 
  -3   7  14       24.59       26.08      1.92 o 
  -2   7  14      102.26      109.67      2.99 o 
  -1   7  14      125.28      116.58      4.72 o 
   0   7  14      292.95      294.03      9.28 o 
   1   7  14     1346.38     1347.22     25.38 o 
   2   7  14       26.91       27.65      2.64 o 
   3   7  14       16.97       15.59      2.10 o 
   4   7  14     1226.24     1231.35     23.49 o 
   5   7  14       26.34       26.32      2.24 o 
  -6   8  14       75.18       77.95      2.86 o 
  -5   8  14        8.02       10.00      1.31 o 
  -4   8  14      210.40      198.98      4.09 o 
  -3   8  14      290.12      289.14      4.60 o 
  -2   8  14      409.03      390.28      7.09 o 
  -1   8  14      272.76      277.67      7.87 o 
   0   8  14       23.38       21.41      2.55 o 
   1   8  14       76.46       70.71      3.82 o 
   2   8  14      564.49      548.27     12.72 o 
   3   8  14       68.92       61.78      3.68 o 
   4   8  14       71.36       75.96      5.76 o 
   5   8  14       93.17       84.90      3.61 o 
  -6   9  14       32.55       27.44      2.06 o 
  -5   9  14        4.63        4.14      1.12 o 
  -4   9  14        6.60        6.06      0.88 o 
  -3   9  14        7.10        8.01      1.06 o 
  -2   9  14      496.48      491.81      8.58 o 
  -1   9  14       98.19      101.98      4.73 o 
   0   9  14      108.05      117.13      5.21 o 
   1   9  14      577.11      584.47     32.85 o 
   2   9  14        1.45        1.17      1.82 o 
   3   9  14      189.31      220.34      7.14 o 
   4   9  14       13.23       17.38      2.40 o 
  -5  10  14       22.97       23.54      2.61 o 
  -4  10  14       29.97       25.11      1.68 o 
  -3  10  14      233.86      234.44      8.84 o 
  -2  10  14        0.02        0.74      1.80 o 
  -1  10  14        9.57       10.20      2.65 o 
   0  10  14       94.06      102.22      4.87 o 
   1  10  14       73.39       73.87      4.49 o 
   2  10  14       21.24       14.37      2.97 o 
   3  10  14       53.05       57.30      3.91 o 
   4  10  14        0.11       -0.63      1.39 o 
  -5  11  14      297.88      294.76      6.16 o 
  -4  11  14       41.66       40.90      2.15 o 
  -3  11  14       25.13       20.62      2.27 o 
  -2  11  14      459.19      453.57      8.49 o 
  -1  11  14       10.80       15.82      2.48 o 
   0  11  14        3.51        1.68      1.59 o 
   1  11  14      525.50      534.24     13.15 o 
   2  11  14       13.35       10.97      3.21 o 
   3  11  14      676.56      726.64     16.43 o 
  -4  12  14      190.77      193.41      4.55 o 
  -3  12  14      473.00      509.07     11.37 o 
  -2  12  14      151.47      155.64      4.36 o 
  -1  12  14       46.10       47.15      2.49 o 
   0  12  14      107.95      102.28      5.11 o 
   1  12  14        1.32        0.16      1.53 o 
   2  12  14        0.33        1.07      1.57 o 
   3  12  14      133.72      123.08      5.67 o 
  -3  13  14       45.12       56.20      3.46 o 
  -2  13  14       86.69       90.48      5.59 o 
  -1  13  14        0.51        0.94      0.83 o 
   0  13  14      325.33      372.64     10.71 o 
   1  13  14       15.34       16.60      4.24 o 
   2  13  14       74.30       81.29      5.85 o 
  -1  14  14      208.48      210.07      4.90 o 
   0  14  14        0.34        1.51      1.72 o 
  -7   1  15      210.69      210.11      4.89 o 
  -6   1  15       26.09       22.37      1.80 o 
  -5   1  15      155.66      151.59      3.60 o 
  -4   1  15       18.98       21.00      1.41 o 
  -3   1  15       50.33       48.38      2.93 o 
  -2   1  15      722.51      675.56     30.60 o 
  -1   1  15      405.50      375.70      9.81 o 
   0   1  15        4.60       10.53      2.01 o 
   1   1  15        3.10        4.82      1.71 o 
   2   1  15        6.48       11.68      2.19 o 
   3   1  15       46.15       39.72      3.61 o 
   4   1  15       30.93       32.67      3.44 o 
   5   1  15       25.60       32.25      5.20 o 
  -7   2  15       52.22       48.70      2.63 o 
  -6   2  15       45.13       45.00      2.39 o 
  -5   2  15        0.02       -0.84      0.84 o 
  -4   2  15        9.13        8.06      1.04 o 
  -3   2  15      303.89      292.76      5.56 o 
  -2   2  15        4.90        4.26      1.58 o 
  -1   2  15      376.27      359.05     18.84 o 
   0   2  15        5.44        5.80      1.92 o 
   1   2  15      362.00      320.61      9.05 o 
   2   2  15        4.52        3.27      1.62 o 
   3   2  15      151.52      152.60      6.11 o 
   4   2  15      252.16      294.31      9.21 o 
   5   2  15       14.16       15.93      4.13 o 
  -7   3  15        9.42       10.87      1.71 o 
  -6   3  15      380.68      378.31     10.22 o 
  -5   3  15       58.79       64.33      2.34 o 
  -4   3  15      200.15      193.48      3.80 o 
  -3   3  15       33.07       34.14      2.25 o 
  -2   3  15      134.97      136.43      5.29 o 
  -1   3  15      272.65      263.70      7.78 o 
   0   3  15       60.46       61.20      3.61 o 
   1   3  15      287.50      316.70      8.97 o 
   2   3  15       11.88       16.48      4.22 o 
   3   3  15      545.36      537.63     13.35 o 
   4   3  15      486.36      515.06     19.67 o 
   5   3  15       24.23       22.51      4.67 o 
  -7   4  15       17.33       17.43      3.93 o 
  -6   4  15       94.68       91.21      5.61 o 
  -5   4  15        3.30        2.71      1.01 o 
  -4   4  15      220.84      222.81      4.19 o 
  -3   4  15       25.97       29.23      1.72 o 
  -2   4  15       38.62       40.21      3.26 o 
  -1   4  15       48.37       57.98      3.49 o 
   0   4  15       22.12       21.17      2.56 o 
   1   4  15      181.74      170.89      9.77 o 
   2   4  15      760.79      771.54     25.30 o 
   3   4  15       75.90       66.62      6.15 o 
   4   4  15      228.32      253.10     12.81 o 
   5   4  15      154.70      170.77     10.56 o 
  -6   5  15       40.47       45.91      2.42 o 
  -5   5  15      284.90      283.66      5.29 o 
  -4   5  15        0.13        0.59      0.85 o 
  -3   5  15      275.75      276.47      5.62 o 
  -2   5  15      239.77      224.70      8.09 o 
  -1   5  15      382.38      402.49     10.33 o 
   0   5  15      281.71      285.43     11.25 o 
   1   5  15        0.39        2.25      1.45 o 
   2   5  15       29.13       16.82      3.89 o 
   3   5  15       17.61       16.67      4.16 o 
   4   5  15      260.29      262.57     13.12 o 
   5   5  15       48.69       53.95      6.88 o 
  -6   6  15      155.74      155.57      3.97 o 
  -5   6  15      110.25      113.25      3.13 o 
  -4   6  15        4.72        7.53      1.02 o 
  -3   6  15      449.38      444.67      8.05 o 
  -2   6  15        8.85        9.93      2.03 o 
  -1   6  15        0.30        2.03      1.97 o 
   0   6  15        6.06        4.70      1.63 o 
   1   6  15       26.41       29.44      4.64 o 
   2   6  15      194.19      181.60     10.17 o 
   3   6  15       50.03       52.78      6.38 o 
   4   6  15        1.12        3.06      2.99 o 
  -6   7  15        0.09       -0.59      1.03 o 
  -5   7  15       30.35       28.44      1.82 o 
  -4   7  15       11.65       10.07      1.10 o 
  -3   7  15      179.20      183.67      4.47 o 
  -2   7  15        3.34        3.20      1.68 o 
  -1   7  15      446.97      448.28     11.12 o 
   0   7  15      104.65      118.98      7.75 o 
   1   7  15        0.01       -0.44      2.02 o 
   2   7  15       11.53        8.48      1.81 o 
   3   7  15      319.79      321.10     17.04 o 
   4   7  15       49.24       52.06      5.06 o 
  -5   8  15        8.71        8.53      1.26 o 
  -4   8  15      564.84      573.58      7.12 o 
  -3   8  15      172.72      163.79      4.24 o 
  -2   8  15      119.91      134.01      5.33 o 
  -1   8  15       13.82       16.04      3.73 o 
   0   8  15       16.44       12.05      3.33 o 
   1   8  15      193.31      178.67      6.31 o 
   2   8  15      168.21      183.87     11.06 o 
   3   8  15       82.38       77.85      4.08 o 
   4   8  15       29.44       24.95      3.95 o 
  -5   9  15        3.21        4.16      1.32 o 
  -4   9  15      607.82      602.62      8.63 o 
  -3   9  15        0.13       -0.93      0.98 o 
  -2   9  15      406.26      406.21     14.36 o 
  -1   9  15       83.54       76.43      6.23 o 
   0   9  15        4.60        7.30      1.93 o 
   1   9  15       73.84       73.72      4.15 o 
   2   9  15      787.53      819.62     17.60 o 
   3   9  15      190.58      203.24      6.91 o 
  -4  10  15      271.61      301.36      5.19 o 
  -3  10  15       17.67       15.00      1.93 o 
  -2  10  15      106.92      109.69      3.43 o 
  -1  10  15        4.62        2.01      2.43 o 
   0  10  15      858.21      852.74     18.38 o 
   1  10  15      155.56      154.44      6.13 o 
   2  10  15        8.55        8.35      2.06 o 
   3  10  15      105.88      103.78      4.96 o 
  -4  11  15       34.28       35.23      2.00 o 
  -3  11  15       32.88       38.81      4.98 o 
  -2  11  15      713.69      699.18     13.39 o 
  -1  11  15      128.48      134.83      5.85 o 
   0  11  15       34.29       34.49      3.48 o 
   1  11  15      106.90      101.63      5.08 o 
   2  11  15       19.41       17.13      2.62 o 
  -3  12  15       11.75        7.97      1.74 o 
  -2  12  15      350.69      360.20      8.12 o 
  -1  12  15       60.29       65.88      4.49 o 
   0  12  15      317.49      318.05     11.13 o 
   1  12  15       46.98       53.80      4.32 o 
  -6   0  16      850.25      845.90     17.98 o 
  -5   0  16      176.35      166.29      7.29 o 
  -4   0  16     2119.27     2097.42     53.94 o 
  -3   0  16      186.78      174.36      9.00 o 
  -2   0  16      242.97      220.00     10.04 o 
  -1   0  16     1269.99     1193.43     33.91 o 
   0   0  16      976.14      965.74     28.72 o 
   1   0  16       17.04       11.63      3.06 o 
   2   0  16       35.69       34.19      4.76 o 
   3   0  16      261.79      258.83     12.09 o 
   4   0  16      226.38      279.77     12.92 o 
  -6   1  16      124.00      127.39      3.57 o 
  -5   1  16       11.69       11.55      1.30 o 
  -4   1  16       10.43       11.69      2.10 o 
  -3   1  16        2.32        3.63      3.48 o 
  -2   1  16      740.70      722.78     16.03 o 
  -1   1  16       92.14       97.66      4.61 o 
   0   1  16      132.62      123.17     11.11 o 
   1   1  16      375.17      378.44     11.37 o 
   2   1  16       10.37        8.92      2.07 o 
   3   1  16      186.44      193.01      7.19 o 
   4   1  16        6.84        6.37      2.11 o 
  -6   2  16      142.49      151.86      3.89 o 
  -5   2  16      278.83      262.73      8.37 o 
  -4   2  16       67.95       72.89      2.08 o 
  -3   2  16       19.84       17.31      2.53 o 
  -2   2  16        6.64        6.95      1.85 o 
  -1   2  16       16.83       20.00      2.56 o 
   0   2  16       61.82       60.31      3.91 o 
   1   2  16       75.27       85.06      4.45 o 
   2   2  16      320.98      320.15     14.73 o 
   3   2  16       17.50       13.50      2.52 o 
   4   2  16       56.04       35.21      5.29 o 
  -6   3  16      358.62      357.00      6.45 o 
  -5   3  16       83.51       86.59      2.66 o 
  -4   3  16      196.15      194.69      4.01 o 
  -3   3  16       27.24       23.44      2.70 o 
  -2   3  16      118.48      119.81      6.87 o 
  -1   3  16      139.64      146.93      5.68 o 
   0   3  16      244.72      238.37      7.59 o 
   1   3  16       91.92       97.35      9.49 o 
   2   3  16      114.97      125.34      5.48 o 
   3   3  16      101.53      108.79      7.96 o 
   4   3  16       26.42       27.64      5.09 o 
  -6   4  16      165.61      165.30      4.06 o 
  -5   4  16       53.29       50.05      2.16 o 
  -4   4  16       35.20       29.72      1.41 o 
  -3   4  16      526.24      523.83     12.68 o 
  -2   4  16       67.28       64.65      3.75 o 
  -1   4  16        0.14        0.55      1.37 o 
   0   4  16        0.01       -0.30      1.36 o 
   1   4  16       71.17       67.73      6.13 o 
   2   4  16      506.77      518.65     12.99 o 
   3   4  16      670.42      725.41     24.96 o 
   4   4  16      117.02      131.90      9.19 o 
  -6   5  16        9.96       11.40      4.07 o 
  -5   5  16      245.98      256.26      4.87 o 
  -4   5  16       88.28       83.55      2.14 o 
  -3   5  16      101.69       95.72     11.37 o 
  -2   5  16      453.61      444.32     14.09 o 
  -1   5  16      556.78      578.51     13.64 o 
   0   5  16      602.82      598.54     14.02 o 
   1   5  16      220.34      241.07      7.72 o 
   2   5  16      155.12      165.17      9.90 o 
   3   5  16       27.97       36.66      5.55 o 
   4   5  16      550.32      534.66     20.83 o 
  -5   6  16        0.70        0.54      0.90 o 
  -4   6  16       24.13       24.21      1.96 o 
  -3   6  16     1320.50     1267.61     18.49 o 
  -2   6  16       80.90       88.69      4.83 o 
  -1   6  16      371.77      355.57     10.88 o 
   0   6  16      129.54      131.91      7.22 o 
   1   6  16      166.22      180.13     10.11 o 
   2   6  16      680.81      658.68     23.29 o 
   3   6  16        3.04       -1.27      2.35 o 
   4   6  16        0.50        1.39      2.91 o 
  -5   7  16      221.55      233.04      4.64 o 
  -4   7  16        0.04       -0.36      1.05 o 
  -3   7  16       80.40       70.91      2.40 o 
  -2   7  16      100.73      104.32      4.92 o 
  -1   7  16      371.55      361.89      9.83 o 
   0   7  16      255.34      256.97     12.29 o 
   1   7  16      196.78      207.85     11.22 o 
   2   7  16       62.07       59.90      6.84 o 
   3   7  16       51.18       50.14      6.49 o 
  -4   8  16        0.43        1.99      1.19 o 
  -3   8  16       60.08       60.51      5.50 o 
  -2   8  16       42.82       52.84      9.18 o 
  -1   8  16      499.88      525.07     19.21 o 
   0   8  16       30.40       37.66      5.38 o 
   1   8  16        3.59        5.04      2.70 o 
   2   8  16      478.23      502.44     19.78 o 
   3   8  16       49.51       41.22      3.40 o 
  -4   9  16       66.97       66.14      2.94 o 
  -3   9  16       70.46       66.11      6.86 o 
  -2   9  16        4.29        8.28      2.92 o 
  -1   9  16       36.64       32.80      4.94 o 
   0   9  16       56.21       58.73      6.61 o 
   1   9  16      105.01      108.91      8.06 o 
   2   9  16       55.88       50.81      3.91 o 
  -3  10  16       13.38       11.46      1.69 o 
  -2  10  16       27.85       26.86      4.50 o 
  -1  10  16        9.30        8.22      3.09 o 
   0  10  16       99.56      110.81      8.05 o 
   1  10  16        1.02        1.99      1.82 o 
  -2  11  16      123.48      144.26      8.88 o 
  -1  11  16      201.75      197.93     10.67 o 
   0  11  16        0.39       -0.05      1.61 o 
  -5   1  17      132.33      127.23      4.63 o 
  -4   1  17      301.54      295.31      8.97 o 
  -3   1  17      132.99      130.17      5.60 o 
  -2   1  17        1.49        2.07      2.07 o 
  -1   1  17        0.41        2.77      1.63 o 
   0   1  17       34.92       37.64      3.46 o 
   1   1  17      149.47      157.91      6.29 o 
   2   1  17      322.42      363.86     10.50 o 
   3   1  17       52.85       63.01      4.83 o 
  -5   2  17       12.99       10.56      1.21 o 
  -4   2  17      121.36      111.48      5.17 o 
  -3   2  17      189.56      180.96      6.65 o 
  -2   2  17        0.48        2.17      1.67 o 
  -1   2  17        5.67        6.28      1.95 o 
   0   2  17      354.10      351.04     17.84 o 
   1   2  17      181.88      184.99      6.82 o 
   2   2  17      703.13      753.96     17.39 o 
   3   2  17       10.40       13.03      3.38 o 
  -5   3  17       75.65       78.75      2.58 o 
  -4   3  17       17.78       21.72      1.77 o 
  -3   3  17        0.52        2.67      1.74 o 
  -2   3  17       38.97       43.40      3.67 o 
  -1   3  17        0.77        1.99      1.70 o 
   0   3  17      192.04      192.74      6.93 o 
   1   3  17       63.74       62.99      4.13 o 
   2   3  17      151.32      165.45      8.80 o 
   3   3  17      154.71      175.54     10.45 o 
  -5   4  17       90.39       90.40      2.59 o 
  -4   4  17      169.22      163.52      4.17 o 
  -3   4  17      355.00      355.54      9.97 o 
  -2   4  17       29.72       38.05      3.44 o 
  -1   4  17      181.23      181.45      6.63 o 
   0   4  17       14.17       16.97      2.45 o 
   1   4  17        0.10        0.68      2.51 o 
   2   4  17       35.51       26.61      4.77 o 
   3   4  17      159.18      168.64     10.42 o 
  -5   5  17       82.24       87.25      6.61 o 
  -4   5  17        4.02        3.72      1.05 o 
  -3   5  17      100.87      100.59      6.77 o 
  -2   5  17       28.04       31.87      3.28 o 
  -1   5  17      292.15      292.13      9.10 o 
   0   5  17      210.60      212.17      7.30 o 
   1   5  17      128.22      129.70      8.60 o 
   2   5  17        5.16        8.46      3.32 o 
   3   5  17       10.29        4.08      3.04 o 
  -4   6  17        0.64        0.07      1.22 o 
  -3   6  17      279.95      299.22      8.97 o 
  -2   6  17       22.99       16.34      3.85 o 
  -1   6  17       38.69       34.17      3.31 o 
   0   6  17      188.41      209.62     11.03 o 
   1   6  17      119.71      103.90      7.91 o 
   2   6  17       89.64       98.55      8.01 o 
  -4   7  17        2.14        1.62      1.06 o 
  -3   7  17        0.13        2.80      1.86 o 
  -2   7  17       87.69       98.74      4.85 o 
  -1   7  17        0.40        1.26      2.50 o 
   0   7  17      451.81      490.63     18.88 o 
   1   7  17       14.71       12.70      3.75 o 
   2   7  17       52.85       50.88      6.52 o 
  -3   8  17        0.36        0.99      3.82 o 
  -2   8  17       65.85       73.07      6.45 o 
  -1   8  17       25.91       29.62      4.90 o 
   0   8  17      173.17      177.91     10.40 o 
   1   8  17      166.73      176.66     10.63 o 
  -2   9  17      263.41      298.58     13.52 o 
  -1   9  17        1.62        1.31      2.45 o 
   0   9  17        2.49        1.17      2.47 o 
  -4   0  18      472.88      471.29     17.39 o 
  -3   0  18       48.11       46.30      5.55 o 
  -2   0  18      131.90      119.14      7.64 o 
  -1   0  18      648.80      646.85     21.70 o 
   0   0  18       64.51       69.89      6.10 o 
   1   0  18      144.50      154.69      8.98 o 
   2   0  18       13.91        7.63      3.13 o 
  -4   1  18      191.33      201.35     13.83 o 
  -3   1  18      256.51      265.61      8.52 o 
  -2   1  18       75.28       75.82      4.37 o 
  -1   1  18       82.64       73.49      4.25 o 
   0   1  18       83.60       83.26      4.61 o 
   1   1  18      239.83      220.49      7.81 o 
   2   1  18        7.97       10.00      2.39 o 
  -4   2  18       24.16       30.33      3.36 o 
  -3   2  18       51.49       39.74      3.70 o 
  -2   2  18      446.56      419.79     11.33 o 
  -1   2  18      122.94      129.92      5.62 o 
   0   2  18       39.77       45.11      3.85 o 
   1   2  18       46.30       54.13      4.30 o 
   2   2  18       27.00       36.42      3.67 o 
  -4   3  18        0.15       -0.09      1.77 o 
  -3   3  18       26.73       29.52      3.23 o 
  -2   3  18       22.43       23.66      2.95 o 
  -1   3  18       25.99       28.27      3.16 o 
   0   3  18       35.16       36.40      3.52 o 
   1   3  18      298.63      303.20      9.35 o 
   2   3  18      134.05      130.17      8.84 o 
  -3   4  18      230.35      232.74     11.25 o 
  -2   4  18      191.57      202.48      7.24 o 
  -1   4  18        2.83        5.21      2.51 o 
   0   4  18       75.09       75.35      5.36 o 
   1   4  18       49.41       62.63      6.90 o 
  -3   5  18        1.06        2.42      2.80 o 
  -2   5  18      104.76       99.21      5.47 o 
  -1   5  18       45.49       46.35      3.88 o 
   0   5  18      661.51      665.99     25.78 o 
   1   5  18      170.47      187.78     10.83 o 
  -2   6  18      135.30      142.11      6.01 o 
  -1   6  18      291.35      307.67     10.08 o 
   0   6  18      197.26      224.03     11.74 o 
  -1   7  18       22.46       18.94      4.22 o 
  -2   1  19      385.19      399.61     11.20 o 
  -1   1  19      100.51      108.29      5.32 o 
   0   1  19      337.57      359.10     10.51 o 
  -1   2  19       33.58       40.65      3.77 o 
                                                 
